# Supplementary material for: Differential assembly of mouse and human tumor microenvironments
Source: Nat Immunol. 2026 May 19;27(6):1282–93. doi: 10.1038/s41590-026-02505-7 (PMC13226090; doi:10.1038/s41590-026-02505-7)
Supplement: Supplementary file 6 — Raw numbers used to make the graphs in these figures. [file 41590_2026_2505_MOESM6_ESM.xlsx]

## Sheet: Fig1-2-4_S1-4-6_Mu_CyTOF
Sample_name	Tumor_line	Live_CD45pos	T_Live	Myelo_Live	Stroma_Live	CD4_Teff_T	CD8_T	Treg_Live	Mono_Myelo	Mac_Myelo	cDC1_Myelo	cDC2_Myelo	CD8_CTLA4posPD1pos	Tumor_Ki67pos
PYMT2-1	PyMT-F	29.1	3.07023	20.0481	0.07722	30.0886	37.3673	0.158144	4.23269	83.6199	0.700363	7.2834	16.2	42.5641
PYMT2-2	PyMT-F	40.7	8.12678	19.2331	0.043438	33.1014	41.7107	0.553547	2.9832	83.1561	0.693366	7.10881	5.76	52.4873
PDAC3 C5C1-2	KPCY-C5	60.8	0.625249	8.17401	0.1209	32.9013	43.9612	0.0353913	11.0868	66.2768	1.0116	13.8326	8.07	3.13604
PDAC3 C5C2-1	KPCY-C5	29.1	1.05209	8.96355	0.12762	21.8084	62.3555	0.0172012	7.71521	77.7328	0.618277	10.3199	4.73	1.71033
YUMMs2 1G1 T1	YUMM1.G1	28.9	4.38301	18.2464	0.1278	50.9709	12.2555	1.20275	10.8438	69.0489	1.43735	10.2281	0.5	1.99506
YUMMs2 1G1 T2-1	YUMM1.G1	32.4	4.24494	20.4267	0.07436	42.1794	14.1244	1.71538	7.13567	74.5387	2.24395	9.5585	0.58	7.53738
YUMMs2 5.2 T1-1	YUMM5.2	50.7	2.16547	32.6856	2.3668	27.7346	13.163	1.06873	16.5828	73.7616	0.520812	7.35877	1.78	3.35196
YUMMs2 5.2 T2-1	YUMM5.2	48.3	2.19853	34.9067	4.0704	37.2769	33.2815	0.622796	7.11464	87.1149	0.308662	4.07955	0.45	1.61272
YUMMs2 5.2 T3-1	YUMM5.2	47.4	1.50255	36.3466	5.8873	40.1287	10.3673	0.744003	18.5171	75.5783	0.223974	4.04108	2.86	1.38237
PyMT-M T 901-1	PyMT-M	69.9	15.316	39.2966	0.555	34.5517	38.1698	0.519877	3.1992	84.6875	0.974389	6.81194	1.29	4.50234
PyMT-M T 906-1	PyMT-M	78.9	17.3749	44.4199	0.3465	24.9084	44.6641	0.787241	3.6901	84.432	0.84184	7.94117	0.99	5.47988
PyMT-M T 910-1	PyMT-M	76	16.4351	40.9013	0.019837	17.3032	40.4257	0.39704	4.2819	85.0369	1.11864	5.44636	0.32	8.28551
YUMMs 2 1.G1 T3	YUMM1.G1	51.8	9.12608	28.1816	1.68	37.2925	24.7002	2.58751	6.17737	76.3098	1.58482	7.23544	1.73	3.98854
YUMMs 2 1.G1 T4	YUMM1.G1	18.7	4.31153	8.60168	1.4742	42.4764	23.6042	1.85076	7.04835	72.8539	1.84537	12.0442	4.9	6.73575
YUMMs 2 5.2 T4-1	YUMM5.2	49.6	2.3626	38.0022	3.24938	40.5542	18.7264	1.02264	10.3435	80.9224	0.632075	7.24355	3.76	5.21327
YUMMs 2 5.2 T5-1	YUMM5.2	33.7	1.38144	24.3033	4.4286	42.6091	9.99057	0.712805	14.294	81.2972	0.220902	3.54054	2.65	5.85546
PYMT-M 911 T-1	PyMT-M	83.6	18.9346	54.3186	0.51192	20.9529	54.6326	0.630622	1.65254	91.5242	0.689704	3.58552	1.07	5.66236
PYMT-M 913 T-1	PyMT-M	77.6	16.9118	38.8661	0.1776	13.6836	38.9	0.281694	2.40126	87.8753	1.45431	4.77466	0.29	6.18358
PYMT-M 948 T-1	PyMT-M	66.9	10.1508	44.8036	0.7953	11.405	42.2989	0.257897	2.46759	88.0364	0.962997	4.47977	2.08	5.70358
PDAC 4 F con-1	KPCY-F	68.5	8.12895	22.9609	0.2664	28.2383	51.8875	0.864806	7.74395	71.2141	1.01185	8.7213	10.4	4.07359
PDAC 4 F con-2	KPCY-F	50.3	4.62389	26.8967	0.7566	27.1848	50.483	0.391781	6.96524	76.0191	0.766208	8.39668	12.9	12.7703
PDAC 4 F con-3	KPCY-F	69.1	7.25513	22.1392	0.44556	40.6146	45.4379	0.309253	8.8176	73.5897	0.364707	5.0782	1.89	9.64966
PDAC 4 C2 con-1	KPCY-C2	41	2.76414	14.1023	0.60736	24.8317	49.7814	0.301837	13.3965	67.1199	0.756935	11.3475	7.21	10.625
PDAC 4 C2 con-2	KPCY-C2	52.9	3.43374	17.4831	0.465	19.7098	46.8669	0.251894	14.814	67.068	0.544566	9.61064	3.03	12.9136
PDAC 4 C2 con-3	KPCY-C2	52.1	3.46834	20.9879	0.5358	21.7218	45.54	0.23417	4.21032	81.1564	0.621723	8.76344	9.99	15.8696
B16F10 ABx vs HFD - Tumor1 Mouse 1	B16-F10	19.5	3.25705	12.3629	1.13884	25.9979	46.7843	0.434607	14.4486	69.0241	4.36846	7.93399	59.4	43.4917
B16F10 ABx vs HFD - Tumor1 Mouse 2	B16-F10	19.2	2.88093	13.0689	1.3299	34.5091	41.7837	0.434849	14.6672	70.4301	3.29682	8.03362	42.4	44.1116
B16F10 ABx vs HFD - Tumor1 Mouse 3	B16-F10	18.6	2.05762	13.4524	1.20094	37.4633	40.5564	0.245888	14.2635	69.9352	3.69751	6.78908	46.9	74.8187
B16F10 ABx vs HFD - Tumor1 Mouse 4	B16-F10	24.7	3.65989	14.8354	0.78435	43.8633	33.972	0.225191	42.1577	33.8263	6.12446	9.12963	20.9	2.48963
B16F10 ABx vs HFD - Tumor1 Mouse 5	B16-F10	13.1	0.461285	10.4998	2.07742	41.029	31.7932	0.036007	17.7455	69.3376	2.10828	6.84177	20.4	68.244
LLC ABx vs HFD - Tumor1 Mouse 1	LLC	47.7	3.03611	37.3152	0.00522	38.304	27.5707	0.50976	9.85142	82.1508	1.13362	4.24803	31.8	43.2377
LLC ABx vs HFD - Tumor1 Mouse 2	LLC	43.9	4.56296	31.2025	0.007267	40.4443	24.7523	0.875895	13.9941	73.9206	1.03759	5.87165	19.4	15.748
LLC ABx vs HFD - Tumor1 Mouse 3	LLC	48.5	4.67427	36.6536	0.00461058	28.0068	30.7515	0.817597	21.6367	70.9396	0.882123	4.12234	22.8	40.5128
LLC ABx vs HFD - Tumor1 Mouse 4	LLC	48.7	4.18467	33.0678	0.006656	39.3683	30.2927	0.758738	20.7661	70.9777	0.962751	4.39845	12.3	35.9162
LLC ABx vs HFD - Tumor1 Mouse 5	LLC	49.1	3.54386	37.8781	0.009144	36.312	29.0117	0.663753	18.1858	72.9835	1.04908	4.12269	33.7	38.0605
MC38 ABx vs HFD - Tumor1 Mouse 1	MC38	73.2	4.00132	64.2434	0.03471	18.7835	47.1547	1.11537	5.19857	89.4644	0.227767	4.25013	50.7	32.3498
MC38 ABx vs HFD - Tumor1 Mouse 2	MC38	66	3.33682	56.9738	0.07414	37.7472	26.409	1.04093	6.25436	86.2244	0.24756	4.40001	17.3	29.8006
MC38 ABx vs HFD - Tumor1 Mouse 3	MC38	70	2.45878	63.8045	0.012516	13.4856	53.3325	0.637791	3.20616	91.9241	0.177911	3.90323	58.9	34.3268
MC38 ABx vs HFD - Tumor1 Mouse 4	MC38	58.7	4.72616	48.4839	0.0615	18.9958	46.5494	1.18472	4.39324	85.6484	0.355977	7.33125	52.5	29.0598
MC38 ABx vs HFD - Tumor1 Mouse 5	MC38	60.5	5.07635	50.8569	0.026724	14.6768	58.0793	1.41029	7.0194	86.0206	0.3396	5.44552	68.8	32.5678
Age Titration Yumms3.3 Y10 Tumor	YUMM3.3	3.43	0.220431	1.09564	0.27927	25.2162	46.8737	0.0295279	6.65431	83.3726	0.626843	2.29359	11.3	11.2563
Age Titration Yumms3.3 Y12 Tumor	YUMM3.3	12.5	0.789063	8.22028	0.1748	15.4273	61.1898	0.149393	5.1233	90.129	0.284561	2.45486	53.3	23.7186
Age Titration Yumms3.3 Y14 Tumor	YUMM3.3	11.7	0.515357	5.84698	0.23787	27.4582	31.5513	0.129546	3.08602	87.8319	0.406551	5.91108	20.5	12.9032
Age Titration Yumms3.3 Y15 Tumor	YUMM3.3	11.8	0.464535	5.47345	0.2024	21.8321	46.3373	0.0670997	3.68501	90.99	0.415349	2.51999	34.8	21.809
Age Titration Yumms3.3 Y16 Tumor	YUMM3.3	13.3	0.669101	7.85229	0.31931	20.4589	46.1394	0.151217	5.1544	87.4057	0.477491	5.15876	43.7	26.0343
ID8 kinetics Tumor 1	ID8	76.9	14.0051	11.208	0.34944	36.8283	36.216	1.45956	43.7485	36.7257	2.03983	8.0014	1.6	8.47898
ID8 kinetics Tumor 2	ID8	67.4	10.3169	17.3021	0.52152	38.1886	37.7576	0.783562	47.629	33.5323	0.963987	5.48165	5.53	9.6001
ID8 kinetics Tumor 5	ID8	85	32.2131	26.2641	0	38.931	27.5679	4.12302	6.28695	21.6477	1.61849	7.48415	5.83	21.9665
ID8 kinetics Tumor 6	ID8	47.6	3.67684	21.3523	0.4524	35.8295	38.599	0.258064	1.80784	76.4888	0.300977	8.44086	9.52	10.6554
RENCA ABx vs HFD - Tumor1 Mouse 1	RENCA	80.8	15.1362	52.5983	0.00864	48.1868	29.39	2.64179	7.5426	54.7837	4.89969	28.4545	25.9	16.1088
RENCA ABx vs HFD - Tumor1 Mouse 2	RENCA	79.9	13.2808	52.3907	0.024	44.6729	36.2258	1.86735	7.94567	37.7348	6.1433	42.5866	33.8	13.9309
RENCA ABx vs HFD - Tumor1 Mouse 3	RENCA	79.6	10.9789	56.222	0.02436	48.2761	24.3758	1.85832	5.49336	39.7295	5.82757	44.258	25.3	14.5788
RENCA ABx vs HFD - Tumor1 Mouse 4	RENCA	76	19.0916	42.3616	0.005258	50.7884	26.2474	3.34685	8.00158	47.4596	4.3622	32.945	16	11.2395
RENCA ABx vs HFD - Tumor1 Mouse 5	RENCA	63	4.02303	46.6711	0.06624	47.9592	19.2439	0.880554	4.88653	35.9152	4.61396	50.6798	8.57	30.3797
4T1 ABx vs HFD - Tumor1 Mouse 1	4T1	79.8	8.3477	33.6801	0.1767	46.5611	19.8085	2.72773	14.9208	52.9739	2.55948	8.55563	26.9	19.4196
4T1 ABx vs HFD - Tumor1 Mouse 2	4T1	65.3	5.87038	34.711	0.27805	50.645	17.9916	2.05157	7.44574	69.6328	2.52619	8.25377	19.1	21.6246
4T1 ABx vs HFD - Tumor1 Mouse 3	4T1	77.6	7.00738	40.4078	0.19596	57.6077	15.7689	2.06089	14.8002	50.3299	1.93072	6.92561	20.4	21.3604
4T1 ABx vs HFD - Tumor1 Mouse 4	4T1	70.7	6.7055	36.0873	0.126	44.9713	24.0576	2.08182	21.2929	55.9277	2.66732	9.84242	35.1	17.2228
4T1 ABx vs HFD - Tumor1 Mouse 5	4T1	74.6	6.54232	33.9986	0.1708	58.3638	11.8529	2.11377	9.74608	54.1904	1.83929	6.71904	14	16.9623
CT26 ABx vs HFD - Tumor1 Mouse 1	CT26	14.8	2.19518	9.7207	0.029785	9.26588	80.3325	0.249434	15.8698	81.2802	0.574113	1.02253	83.4	32.9637
CT26 ABx vs HFD - Tumor1 Mouse 2	CT26	11.7	1.43654	7.02277	0.029988	43.6406	29.8419	0.357456	14.6056	79.9231	0.463725	1.66224	45.3	27.7497
CT26 ABx vs HFD - Tumor1 Mouse 3	CT26	18.7	2.32413	10.8485	0.038976	34.9519	45.0525	0.354122	22.6061	68.6826	0.470073	2.56403	67	24.7465
CT26 ABx vs HFD - Tumor1 Mouse 4	CT26	19.5	3.39487	10.6531	0.021681	6.72528	81.3948	0.218178	19.6339	77.21	0.449856	1.30478	84	21.6734
CT26 ABx vs HFD - Tumor1 Mouse 5	CT26	12.3	1.359	7.92147	0.0875	23.2141	49.7202	0.262646	16.9417	77.8611	0.820018	1.07408	64.2	29.4652
PDAC6 Tumor Mouse 1	KPCY-F	67.2	8.11629	25.1538	0.018444	29.4123	42.8677	1.21696	17.8878	70.5585	0.658358	6.27324	33.2	13.8702
PDAC6 Tumor Mouse 2	KPCY-F	59.5	8.55625	20.1825	0.016674	37.9993	38.8342	1.24511	8.22296	78.2859	0.817815	7.23842	51.2	14.8959
PDAC6 Tumor Mouse 3	KPCY-F	59.7	8.02719	21.7551	0.02212	25.5468	51.6676	1.11273	8.5319	79.526	1.00397	6.25548	50.8	15.8696
PDAC6 Tumor Mouse 4	KPCY-F	50.7	3.78765	18.6648	0.030976	43.0587	28.6694	1.0693	8.75342	76.7967	1.15571	7.00647	29.6	16.7377
PDAC6 Tumor Mouse 5	KPCY-F	55.4	4.29567	18.542	0.024145	28.2557	44.9734	0.944296	11.6057	72.9935	0.993884	7.44965	45.7	17.1459
PDAC6 Tumor Mouse 11	KPCY-C2	41	4.48331	9.33182	0.023903	28.3746	43.5924	1.08525	12.0449	62.2836	2.41147	10.7368	49.1	12.4352
PDAC6 Tumor Mouse 12	KPCY-C2	56.4	5.64593	13.9703	0.018788	15.5464	68.7369	0.578839	11.1776	71.5909	0.900631	9.0898	60.9	12.9244
PDAC6 Tumor Mouse 13	KPCY-C2	36.4	0.712524	8.90237	0.052668	48.8321	15.5206	0.238473	6.23841	67.7093	1.50501	11.7196	16	14.2105
PDAC6 Tumor Mouse 14	KPCY-C2	54.9	5.72497	14.6088	0.031824	37.2418	30.2822	1.25839	5.66709	74.6958	1.84929	10.3296	9.52	11.8436
PDAC6 Tumor Mouse 15	KPCY-C2	18.8	1.27353	3.72485	0.02821	40.8033	27.1332	0.577069	9.38798	61.4755	3.99246	11.6608	48.6	11.6923
LLC YOUNG vs AGED - TUMOR mouse 1	LLC	41.6	2.31805	29.1619	0.015028	43.0928	22.0311	0.493187	16.2017	73.6702	1.05478	7.80725	14.9	27.9503
LLC YOUNG vs AGED - TUMOR mouse 2	LLC	48	3.14036	32.2359	0.010794	42.8366	23.0822	0.785042	25.2216	65.2688	0.772882	7.42143	16	23.7844
LLC YOUNG vs AGED - TUMOR mouse 3	LLC	58.1	3.48436	41.895	0.012006	33.8318	23.9978	1.03807	14.1788	75.8211	0.9996	7.70446	34.3	29.8337
LLC YOUNG vs AGED - TUMOR mouse 4	LLC	36.8	0.999064	29.2298	0.00333468	41.9568	25.7968	0.261599	9.93621	84.3463	0.700098	4.29534	22.7	27.2171
LLC YOUNG vs AGED - TUMOR mouse 5	LLC	41	2.02125	29.6434	0.01168	45.8895	16.9267	0.681381	6.69665	84.6986	1.01919	6.41441	33.6	21.3622
MC38 YOUNG vs AGED - TUMOR mouse 1	MC38	68.8	5.47291	57.2829	0.00462	9.59959	73.6476	0.847392	7.0323	86.2027	0.453871	4.42727	71.1	26.5432
MC38 YOUNG vs AGED - TUMOR mouse 2	MC38	61.9	4.20992	52.4505	0.009802	17.3734	61.6899	0.981348	7.11198	83.1431	0.548102	5.03882	68.1	25.8985
MC38 YOUNG vs AGED - TUMOR mouse 3	MC38	61	2.39226	55.2687	0.005031	13.3609	73.8796	0.371847	2.14576	93.2673	0.130989	2.3631	73.8	24.5168
MC38 YOUNG vs AGED - TUMOR mouse 4	MC38	57.1	3.54745	47.5157	0.01785	14.9659	65.1749	0.62441	9.2959	80.6471	0.666954	6.962	52.8	20.9726
MC38 YOUNG vs AGED - TUMOR mouse 5	MC38	59.8	3.71979	50.1331	0.009576	26.8935	46.9299	1.19786	8.90703	80.9929	0.489829	5.611	50.2	17.0124
B16 YOUNG vs AGED #2 - TUMOR mouse 1	B16-F10	23.8	3.89225	15.5223	0.39156	19.0868	59.211	0.499902	31.4937	46.2664	3.08123	8.89514	49.6	43.9628
B16 YOUNG vs AGED #2 - TUMOR mouse 2	B16-F10	26.5	6.47234	14.8492	0.2166	22.263	52.2827	0.926327	22.9824	55.7989	3.63663	7.7887	46.6	51.8519
B16 YOUNG vs AGED #2 - TUMOR mouse 3	B16-F10	27.2	3.63807	17.6204	0.4272	32.2381	33.8516	0.920513	30.2244	49.3799	2.78055	10.4828	25.2	49.6388
B16 YOUNG vs AGED #2 - TUMOR mouse 4	B16-F10	15.1	1.78206	10.0332	0.29155	30.7036	42.2254	0.260799	25.6057	54.5818	2.30909	9.572	32.9	47.3306
B16 YOUNG vs AGED #2 - TUMOR mouse 5	B16-F10	17.3	3.23331	10.7134	0.053265	16.295	59.3275	0.489175	31.907	45.3499	3.20342	9.79096	52.9	53.6041
4T1 YOUNG vs AGED - TUMOR mouse 1	4T1	48	3.51007	27.4137	0.03502	46.5608	21.0974	0.99145	12.1188	65.2976	2.12401	16.1119	35.5	13.9057
4T1 YOUNG vs AGED - TUMOR mouse 2	4T1	61.6	4.59242	34.2755	0.02274	36.357	35.1697	0.796375	15.2687	65.7977	1.49776	14.3753	57.2	24.6914
4T1 YOUNG vs AGED - TUMOR mouse 3	4T1	52.8	5.41386	22.7535	0.013398	19.9428	64.4961	0.490168	7.13863	64.3479	2.72503	22.0549	28.9	29.9065
4T1 YOUNG vs AGED - TUMOR mouse 4	4T1	56.9	3.72004	32.6993	0.026474	55.5335	14.134	1.09172	16.2309	63.6434	2.02156	14.2857	28.4	21.5664
4T1 YOUNG vs AGED - TUMOR mouse 5	4T1	61.8	5.79185	29.738	0.017766	48.7785	17.245	1.68972	8.62507	71.066	3.41665	13.1199	34.4	19.3376
RENCA YOUNG vs AGED - TUMOR mouse 1	RENCA	72.5	5.98664	53.4502	0.023577	56.3111	11.8784	1.74437	5.79424	33.0156	2.54181	51.2734	19.2	17.4725
RENCA YOUNG vs AGED - TUMOR mouse 2	RENCA	76.8	8.5176	55.6471	0.0171	48.186	22.6412	2.27644	6.50188	35.2389	2.88018	49.0736	28.4	15.2954
RENCA YOUNG vs AGED - TUMOR mouse 3	RENCA	76	8.2194	57.0749	0.02596	44.0163	23.21	2.18341	4.29709	40.312	1.86624	48.1774	26.1	16.9913
RENCA YOUNG vs AGED - TUMOR mouse 4	RENCA	72.9	5.64273	55.5779	0.013936	51.6348	16.2164	1.51234	7.0296	32.8513	1.56147	52.2134	6.08	12.5263
RENCA YOUNG vs AGED - TUMOR mouse 5	RENCA	80.2	8.93105	60.0407	0.02145	47.9948	22.3988	2.07927	5.90523	35.489	3.28215	48.2669	23.1	14.3474
CT26 YOUNG vs AGED - TUMOR mouse 1	CT26	17.4	2.73569	11.8554	0.39347	18.2188	67.5301	0.302879	8.23422	86.0946	1.53213	1.53213	63.2	9.4389
CT26 YOUNG vs AGED - TUMOR mouse 2	CT26	18.3	3.85563	11.3778	0.3188	12.0851	75.865	0.287534	7.94568	86.3915	1.22555	2.05324	67.2	10.0604
CT26 YOUNG vs AGED - TUMOR mouse 3	CT26	16.6	2.79747	11.1711	0.40327	12.2428	73.1532	0.278833	6.79451	88.2303	1.03871	1.67266	61.1	12.4748
CT26 YOUNG vs AGED - TUMOR mouse 4	CT26	17.2	2.50482	11.7976	0.46968	11.287	76.478	0.223863	13.1286	81.0278	0.624988	2.6871	69.6	12.5
CT26 YOUNG vs AGED - TUMOR mouse 5	CT26	8.72	0.62874	6.52842	0.38136	40.9745	36.682	0.106408	13.4747	79.0381	0.893268	3.24627	31.7	8.48753
PDAC 7 - Tumor Control 1	KPCY-C2	44.4	8.25023	12.2652	0.9879	34.8685	42.0483	0.280805	6.85738	71.0608	3.38661	12.788	12.7	19.877
PDAC 7 - Tumor Control 2	KPCY-C2	49	3.76709	18.3385	0.90424	22.0025	52.0167	0.290006	7.03228	68.8317	3.15991	13.7494	30.6	20.082
PDAC 7 - Tumor Control 3	KPCY-C2	42.4	3.44096	13.2222	0.52234	31.5295	34.9892	0.266198	10.2182	66.9454	2.61341	13.2775	17.8	19.1489
PDAC 7 - Tumor Control 4	KPCY-C2	25.5	2.63398	7.93912	0.75043	17.2665	55.7006	0.168007	7.63115	66.1995	6.03655	12.2219	32.3	24.7976
PDAC 7 - Tumor Control 5	KPCY-C2	42.2	3.16188	16.703	1.15776	26.5484	41.7712	0.280242	8.51026	73.0458	2.43772	11.1654	23.8	26.7562

## Sheet: Fig1-2-4_S1-4-6_Hu_Flow_Score
Sample	indication	archetype	Tcell_score	Myeloid_score	Stroma_score	CD4_score	CD8_score	Treg_score	Monocytes_score	Macrophages_score	cDC1_score	cDC2_score	Flow_CD45_Live	Flow_Tcells_Live	Flow_Myeloid_Live	Flow_Stroma_Live	Flow_Treg_Live	Flow_CD4_Tcells	Flow_CD8_Tcells	Flow_Macrophages_Myeloid	Flow_Monocytes_Myeloid	Flow_cDC1_Myeloid	Flow_cDC2_Myeloid	Exhaustion_score	Flow_Ki67pos_Tumor
IPIBLAD005.T1	BLAD	IR CD8 Mono	83.56	90.27	14.09	45.02	64.94	46.98	85.17	5.93	68.01	63.14	66.7	63.2393	16.7411	-0.493947	5.50617	39.9123	56.0427	17.7	34.43	2.23	8.8	96.4	27.4
IPIBLAD006.T1	BLAD	IS CD8	9.73	81.21	98.66	14.74	40.24	41.95	81.1	87.98	25.02	25.86	60.3	7.88301	15.0112	8.05861	4.68495	18.5088	37.9931	59.6	28.1	0	2.38	62.4	NA
IPIBLAD013.T1	BLAD	ID Mono	15.44	24.83	90.94	54.18	58.96	59.4	79.24	15.25	29.06	52.54	18.6	12.1605	4.24703	7.27802	5.59	46.3896	56.7	16.7	32.43	0.21	5.05	70	45.9
IPIBLAD014.T1	BLAD	IS CD8	63.42	42.95	90.6	5.18	87.25	87.92	73.73	31.36	30.8	13.14	90.5	48.1421	7.70693	7.24408	7.1	11.7498	68.5	18.7	28.6	0.3	2	96	4.1
IPIBLAD019.T1	BLAD	IS CD8	88.93	31.54	71.14	5.98	92.43	61.91	84.55	37.07	25.02	64.6	87.8	67.2652	5.52847	5.27564	7.94246	8.7	81.3	21.1	29.5	0	12.3	93.6	12.4
IPIBLAD020.T1	BLAD	MC DC2	24.5	75.5	83.56	81.27	20.72	64.26	98.55	55.59	34.46	39.1	55.6	18.9543	13.9219	6.53137	6.4	64.7	21.2	35.1	35.18	0.49	5.77	59.6	45.5
IPIBLAD024.T1	BLAD	ID Mono	41.95	25.84	26.17	25.5	76.1	48.99	83.07	13.66	32.92	23.6	18.3	32.0385	4.43925	0.727847	4.3	24	62.3	3.39	28.9	0.41	1.8	52	86.7
IPIBLAD026.T1	BLAD	IR CD4 Mac	51.68	54.03	22.48	58.96	25.9	91.28	80.93	52.12	27.31	71.61	53.8	39.3354	9.82131	0.354521	18.3	58.26	32	41.3	10.6	0.119	12.8	20	NA
IPIBLAD028.T1	BLAD	IS CD8	35.91	43.29	85.23	35.46	61.35	82.89	93.64	35.17	35.04	23.31	30.2	27.5093	7.771	6.70106	12.3	35.3	52	26.1	38.8	0.52	3.12	67.2	58.4
IPIBLAD029.T1	BLAD	TC Mac	45.3	68.46	9.73	93.63	31.87	87.58	89.41	39.41	82.85	6.36	95.8	34.5547	12.5764	-0.935151	14.5	68.3	40.1	28.2	35.3	3	1.23	19.2	4.5
IPIBLAD030.T1	BLAD	IS CD8	89.6	43.62	77.85	12.35	86.06	95.3	70.76	79.66	30.61	22.03	95.7	67.7684	7.83507	5.95441	22.3	18.3	71.4721	61.2	12.3	0.29	1.78	89.2	15.8
IPIBLAD033.T1	BLAD	ID CD4 Mac	2.68	18.46	6.38	58.95	37.07	6.71	64.09	84.15	27.14	57.93	4.97	0.66	2.16	0.08	1.1	50	35	56.7	21.2	0.11	10.59	NA	93.8
IPIBLAD034.T1	BLAD	IS CD8	32.21	45.3	91.95	55.78	50.2	65.1	72.46	75.85	5.63	13.56	NA	22.1	8.08	8.7	8.46256	50.4	45.2712	29.8	10.9	0.19	2.2	37	50.6
IPIBLAD036.T1	BLAD	TC Mac	89.26	52.35	37.92	70.52	84.86	86.74	30.08	10.17	50.7	61.86	NA	61.7	9.8	4.3	11.9938	62.3	60	4.1	6.7	1.19	10.9	95.6	37.9
IPICRC032.T1	CRC	MC DC2	19.46	97.99	46.98	45.31	54.59	23.83	63.84	18.17	32.54	84.68	32.3	8.4	21.2	1.2	0.4	40	48	6.8	21.1	0.39	17.44	NA	48.32
IPICRC035.T1	CRC	ID Mono	6.04	2.01	38.59	72.11	5.98	15.44	64.83	25.7	29.06	34.37	8.77	5.11519	-0.109879	1.98358	0.359858	60.7	12.9567	12.5	21.5	0.21	4.56	27.6	87.6
IPICRC040.T2	CRC	MC DC1	60.07	49.33	73.49	78.88	9.16	30.87	42.15	62.73	41.98	76.32	77.8	45.6259	8.9243	5.51321	2.87827	63.8503	15.2857	40.5	12.3	0.88	15.3	NA	73
IPICRC048.T1	CRC	TC Mac	57.72	21.48	58.05	52.59	52.19	77.85	55.08	45.76	29.57	57.2	75.4	43.8646	3.60631	3.95203	10.543	45.2631	46.7268	10.2	13.5	0.236	5.83	71.2	1.7
IPICRC054.T1	CRC	IR CD8 Mono	96.98	70.81	50.67	26.69	64.14	56.04	77.97	63.56	65.31	89.41	80.8	73.3041	13.0249	3.20537	6.98437	26.9575	55.4604	34.9	27.8	2.09	18.36	54.4	NA
IPICRC055.T1	CRC	IS CD4	65.1	69.13	97.32	38.25	10.36	97.65	42.8	77.97	31.76	81.78	76.5	49.4002	12.7046	7.92286	13.7731	35.1246	16.1591	48.5	7.82	0.35	14.3	32.4	8.7
IPICRC057.T1	CRC	ID Mono	25.5	46.64	3.36	62.09	55.13	25.17	93.67	21.81	46.22	20.94	39.1	22.1	5.09	0.003	0.69	52.3	48.4	9.56	33.2	1.1	1.12	NA	39.2
IPICRC058.T1	CRC	IR CD8 Mac	74.16	60.74	30.87	15.14	94.02	92.28	58.47	37.71	98.28	25	83	56.1939	11.1028	1.20299	12.8971	18.7904	77.2945	13.3	6.22	3.8	2.52	99.2	20.9
IPICRC062.T1	CRC	IR CD8 Mac	89.93	29.19	8.72	4.78	79.28	94.63	62.29	56.36	32.79	14.41	82.2	68.02	5.07997	-1.03697	13.2804	11.4682	66.523	24.2	10.8	0.403	2	87.6	33.6
IPICRC063.T1	CRC	IS CD8	74.5	59.06	89.93	31.47	80.08	93.96	28.81	42.37	39.48	53.39	78.4	56.4456	10.7824	7.1762	13.1709	30.337	67.1053	16.3	5.56	0.75	8.28	80.4	20.3
IPICRC064.T1	CRC	ID Mono	70.47	23.83	12.75	11.95	48.61	83.22	76.69	14.41	72.25	19.92	88.8	53.4261	4.05481	-0.629702	11.419	16.5374	44.1067	2.4	27.6	2.45	0.88	40.8	68.4
IPICRC067.T1	CRC	ID CD4 Mac	12.08	31.88	85.91	55.38	32.27	54.03	26.27	69.92	36.62	66.95	NA	9.64434	5.59254	6.76894	6.65588	47.2345	32.1707	32.6	6.8	0.25	10.1	61.2	83.4
IPICRC070.T1	CRC	TC Mac	47.65	15.77	42.95	52.99	49.8	80.87	15.25	72.03	78.87	39.41	NA	36.316	2.51708	2.42478	11.0357	45.5448	44.98	31.2	3.4	2.15	5.38	88.4	3.4
IPICRC071.T2	CRC	ID CD4 Mac	14.43	45.97	74.5	49.8	14.74	41.61	25.64	75.03	27.33	35.31	27.6	11.4057	8.28358	5.61502	4.6302	43.2918	19.3614	49.8	5.6	0.12	4.8	4.4	74.1
IPICRC072.T1	CRC	ID Mono	38.26	42.62	40.94	3.98	89.24	52.01	75.85	20.34	30.99	24.58	NA	28.12	8.12	2.22115	4	10.6	68.9	19.3	26.7	0.35	1.88	88.8	85.4
IPICRC073.T1	CRC	ID CD4 Mac	20.97	33.22	85.57	70.92	30.68	74.5	13.98	80.51	25.35	54.66	NA	17.44	2.44	5.3	6.27	60.9	38	58.4	4.4	0.21	9.8	39.6	67.6
IPICRC074.T1	CRC	ID Mono	20.97	20.13	67.79	34.66	39.04	49.33	64.41	48.31	42.25	11.02	NA	16.3123	3.35002	4	7.73	28.9	42	23.5	20.8	0.38	1.78	76.4	84.2
IPICRC075.T1	CRC	MC DC2	26.85	46.98	42.28	40.24	23.9	69.8	84.32	38.14	7.04	31.36	NA	20.7156	8.47579	2	5.38	38.7	26	15	23	0.11	3.2	47.2	46.6
IPICRC076.T1	CRC	ID CD4 Mac	13.09	15.44	70.13	56.18	17.93	42.95	19.92	58.05	4.23	96.61	NA	10.3992	2.45301	5.3	5.43	48.9	22	28.8	6.8	0.07	21.2	36.4	48.1
IPICRC077.T1	CRC	ID Mono	50.34	19.8	16.11	8.76	84.06	78.52	63.98	2.97	56.34	18.64	NA	45.16	5.16	-0.290315	11.1	10.6	67	2.33	18	0.6	2.4	94	74.1
IPICRC078.T2	CRC	ID CD4 Mac	22.15	9.4	21.48	11.16	25.1	11.74	45.76	73.31	38.03	40.25	NA	17.1929	1.29971	0.252704	-0.24237	13.4	26.9305	55.4	12.7	0.39	2.8	5.6	98.6
IPICRC079.T1	CRC	MC DC1	23.83	68.12	93.29	74.9	11.95	29.19	11.02	41.53	91.55	73.31	NA	21	20.7	7.51559	1.88	59.8	18	25	5	4.75	8.9	17.2	32.4
IPICRC080.T1	CRC	ID Mono	15.1	14.09	11.07	23.11	69.32	38.76	66.1	25	45.07	2.12	NA	12	1.91	0	2.16	27.8	58	16.1	28.2	0.47	0.79	72.8	46.8
IPICRC087.T1	CRC	IR CD4 Mac	62.75	39.93	71.81	62.15	5.58	95.97	25.85	9.32	39.44	99.58	NA	47.6389	7.13028	5.34351	13.4994	53.4	11	5.00011	7.5277	0.787629	19.6727	35.6	15.4
IPICRC088.T1	CRC	IR CD4 Mac	29.19	21.81	10.4	86.24	27.63	70.13	30	9.17	35.43	30.94	49	19.8	0.28	-0.867273	8.89	70	28	0	7.37	0.54	3.68	NA	10.4
IPICRC089.T1	CRC	IR CD8 Mac	49.33	99.33	33.22	39.44	65.34	43.29	0.85	60.17	87.32	93.22	NA	36.8	22.8	1.44056	3.39	32.4	56	37.4009	-0.612967	3.13347	18.2383	25.6	16
IPICRC090.T1	CRC	IR CD4 Mac	33.89	41.61	46.64	87.6	11.73	90.6	13.14	49.15	67.61	59.75	52.3	28.1	14.1	1.5	13	71	16.2	25.2	6.5	1.01	9.55	NA	4
IPICRC093.T1	CRC	MC DC1	26.17	27.18	71.48	46.67	52.57	62.42	13.56	48.73	77.46	62.71	25.1	13.9	0.81	4.16	5.62	41	46.5	30.1107	5.6	2.33	9.7	NA	78.9
IPIGBM006.T1	GBM	ID CD4 Mac	2.35	52.01	70.81	47.01	16.33	5.54	12.29	99.15	80.28	3.39	NA	3.2	13.2	7.2	0.66	50.2	21.2	69	4	2.95	1.23	16	94.8
IPIGYN003.T1	GYN	MC DC1	54.03	55.37	88.26	38.76	77.91	51.01	36.86	23.31	70.9	100	36.3	22.6	4.14	7.22	3.8	35.2	65.3	21.3	15.8	2.38	26.7	NA	46.7
IPIGYN011.T1	GYN	ID Mono	7.38	4.03	31.54	24.3	43.82	2.68	77.33	27.12	27.64	48.31	21.5	6.12167	0.274554	1.27087	-1.72057	25.2678	40.6132	17.4	19.1	0.136	3.364	45.6	98.7
IPIGYN011.T2	GYN	ID Mono	6.38	7.72	45.97	27.89	23.11	3.69	86.44	28.39	33.23	35.59	34.7	5.36681	0.979348	2.73023	-1.55632	27.8024	25.4749	24.9	27	0.426	0.755	23.6	90
IPIGYN013.T1	GYN	IR CD4 Mac	57.38	89.6	7.38	56.97	26.69	22.48	17.8	90.68	33.36	50.85	88.1	43.613	16.613	-1.17272	1.50957	48.361	28.095	55.3	5.7	0.433	6.74	26.8	3.82
IPIGYN015.T1	GYN	ID CD4 Mac	14.77	31.21	68.46	17.13	50.6	23.15	26.11	74.5	28.68	44.37	29.9	11.6573	5.4644	5.00413	1.61906	20.1986	45.5623	49.4	5.79	0.19	7.12	57.6	51.6
IPIGYN018.T2	GYN	ID Mono	64.43	5.37	31.88	53.49	62.68	34.9	94.65	43.29	33.11	30.78	95	56	1.35	0.3	2.69	46	54	25.8	33.6	0.42	3.64	NA	55.73
IPIGYN019.T1	GYN	ID CD4 Mac	3.36	3.02	47.32	32.27	4.78	1.01	31.7	86.93	26.5	19.65	5.46	3.10224	0.082338	2.86599	-1.99431	30.9003	12.0834	58.8	8.06	0.077	0.79	21.6	88.9
IPIGYN021.T1	GYN	ID CD4 Mac	17.79	12.08	30.54	100	4.58	37.58	68.06	67.49	42.17	63.82	13.7	7.97	1.57	0.1	0.89	83.11	10.9	44.1	22.81	0.89	12.1	NA	98.7
IPIGYN027.T1	GYN	TC Mac	79.87	11.07	84.9	80.88	42.63	86.74	50.04	35.75	69.36	42.73	88.3	60.4715	1.62007	6.66712	11.9938	65.2585	39.7399	20.1	15.5	2.3	6.7	67.6	NA
IPIGYN040.T1	GYN	ID CD4 Mac	24.16	59.73	76.17	29.88	64.54	27.52	28.39	97.46	28.64	27.54	31.4	18.7026	10.9105	5.78472	2.33079	29.2105	55.7515	69.4	10	0.188	2.08	64.8	45.6
IPIGYN043.T1	GYN	ID CD4 Mac	43.96	69.46	82.21	42.63	29.48	42.62	16.53	82.63	25.02	36.86	81.7	33.5482	12.7686	6.39561	4.79445	38.2225	30.1329	71.6	8.6	0	3.33	38	73.8
IPIGYN045.T1	GYN	IS CD4	30.87	82.55	63.42	73.96	29.66	87.25	19.49	93.64	34.08	4.66	59	11.5	20.8	2.76	6.17	61	29.5	62.5	16.6	0.47	1.02	NA	24.9
IPIGYN059.T1	GYN	ID CD8 Mac	16.44	37.25	53.36	47.41	66.14	13.09	86.86	65.25	25.02	33.9	29	12.9154	6.6177	3.47688	-0.023378	41.602	56.916	44.9	27.8	0	4.44	29.6	69.4
IPIGYN060.T1	GYN	ID CD4 Mac	46.64	19.13	51.01	27.09	39.44	44.3	31.36	55.51	27.72	41.53	89.4	35.5611	3.1578	3.23931	5.06819	27.2392	37.4109	31.6	8.36	0.14	4.76	56	75.9
IPIGYN065.T1	GYN	IS CD8	40.6	65.44	78.52	34.67	85.19	60.4	64.83	85.17	31.57	10.59	70.3	46.6	15.5	4.32	3.72	32.2	70.7	50.4	22.7	0.34	0.56	NA	17.2
IPIGYN069.T1	GYN	IS CD4	71.14	55.03	72.82	61.35	22.71	76.85	1.69	70.76	31.38	30.08	80.8	53.9294	10.0135	5.44533	10.3787	51.4589	25.1838	61.4	5.05	0.33	4.23	41.6	32.3
IPIGYN078.T1	GYN	MC DC1	34.9	47.65	65.77	69.72	31.08	66.11	19.07	49.58	51.62	86.86	24.2	26.7545	8.60394	4.73262	8.62681	60.3	31.2974	41	7.63	1.38	7.87	80	86.7
IPIGYN082.T1	GYN	IS CD4	75.5	82.89	66.78	45.62	13.15	93.62	27.97	62.29	30.28	78.81	86.1	57.2004	15.3315	4.83443	13.1161	48.7	18.1969	44.5	14.7	0.273	6.12	28	33.3
IPIGYN083.T1	GYN	ID CD4 Mac	57.05	44.3	88.59	33.47	55.78	57.72	33.05	84.32	25.02	49.58	72.6	43.3613	7.96321	7.04045	7.25811	29.7	49.3469	38.1	8.24	0	5.11	60	33.2
IPIGYN084.T1	GYN	IR CD8 Mac	61.07	85.91	35.23	16.66	90.99	98.66	45.11	49.64	65.31	67.73	50.4	38.2	20.1	0.09	13.9374	19	75	30.6	13.5	2.09	13.1	NA	7.4
IPIGYN085.T1	GYN	IS CD8	90.94	65.77	65.1	14.34	97.61	92.95	53.39	58.9	54.13	37.71	94.5	68.7749	12.0638	4.66474	13.0066	18.7	79.9146	31.8	10.2	1.51	6.7	100	11.1
IPIGYN086.T1	GYN	IS CD8	39.6	41.28	78.86	18.33	83.67	30.54	41.1	79.24	39.09	27.97	26.6	41.6	8.89	5.3	2.82352	22.3	67.8	52.8	8.46	0.73	2.02	94.4	10.4
IPIGYN087.T1	GYN	MC DC1	5.7	20.47	15.1	7.52	81.28	11.41	58.9	50.42	79.77	95.34	20.4	0.0065	1.43	0.66	0	12.3	67.8	26.9	15.99	2.84	17.8	NA	67.3
IPIGYN088.T1	GYN	IS CD8	20.13	57.05	96.31	48.21	76.89	45.64	81.81	43.55	33.88	57.81	51.2	29	13.8	7.82104	5.28718	54.4	64.7763	26	28.39	0.46	10.56	47.8	44.5
IPIGYN089.T1	GYN	IS CD4	56.38	91.61	68.12	92.43	12.75	80.2	4.24	96.61	38.65	37.29	68.2	42.8581	16.9974	4.97019	7.47	69.3	17.9058	62	10.5	0.707	3.33	21.2	23.4
IPIGYN091.T1	GYN	ID CD4 Mac	1.01	7.05	33.56	54.58	15.54	4.03	42.37	68.22	47.96	79.66	4.17	1.3409	0.851204	1.4745	-1.50157	54.6	19.9436	53.9	8.48	1.19	12.64	1.6	83.5
IPIGYN093.T1	GYN	ID CD4 Mac	21.48	56.71	77.18	51	45.02	33.22	30.51	89.41	29.45	47.67	69.1	16.6897	10.3339	5.88653	3.2615	49.89	41.4866	44.7	7.07	0.23	10.9	36	60.2
IPIGYN095.T1	GYN	ID CD4 Mac	9.4	66.78	68.79	53.49	61.33	7.38	31.51	70	28.87	20.39	44.9	8.12	9.19	3.74	0.29	46	53	46	7.98	0.2	0.98	NA	NA
IPIGYN096.T1	GYN	ID CD8 Mac	2.01	11.41	67.45	15.98	94.9	5.54	44.92	75	40.85	38.56	22.1	7.16	3.66	2.66	0.76	18.5	77.9	49	15.9	0.17	6.94	NA	NA
IPIGYN098.T1	GYN	ID CD4 Mac	27.52	73.49	80.2	92.03	45.42	32.55	43.64	73.73	8.45	42.8	NA	21.2188	13.5375	6.19198	3.15201	73.1439	41.7777	42.1	19.4	0.36	7.48	49.6	NA
IPIGYN099.T1	GYN	ID CD8 Mac	4.7	3.36	56.38	7.57	87.65	9.4	18.22	90.25	21.13	79.24	NA	4.10872	0.14641	3.78233	-0.625606	13.4396	72.6366	68.3	6.2	0.48	12.84	82.8	60.5
IPIGYN100.T1	GYN	IR CD8 Mac	94.63	37.58	42.62	23.48	84.52	82.38	36.44	45.34	94.37	19.07	84.9	71	3.48	1.81	4.87	24	70.2	26.4	11.8	2.97	1.22	NA	30.1
IPIGYN103.T1	GYN	ID CD4 Mac	17.11	43.96	92.28	82.87	34.26	28.86	8.9	80.08	49.3	54.24	NA	13.4186	7.89914	7.41378	2.54978	66.6666	26.6	56.3	7.21	1.05	9.43	42.4	98.5
IPIGYN104.T1	GYN	TC Mac	76.85	38.59	45.3	73.71	79.68	62.75	48.31	38.56	22.54	66.53	NA	58.2069	6.87399	2.66235	8.07933	60.1892	60	31.6	10.1	0.29	10.82	86.6	16.3
IPIGYN105.T1	GYN	IS CD8	31.54	54.36	80.87	19.52	91.24	73.49	72.88	31.78	14.08	59.32	NA	24.2383	9.88538	6.25986	5.55	21.8883	70	14.8	19.5	0.15	5.52	90.4	43.8
IPIGYN106.T1	GYN	ID CD4 Mac	10.74	12.42	73.15	60.56	34.66	19.13	21.19	81.36	23.94	26.27	NA	8.63786	1.87636	5.47927	0.88	50.8956	29.4	55.2	6.82	0.28	2.55	56.4	86
IPIGYN107.T1	GYN	ID CD4 Mac	42.62	71.14	89.26	33.07	60.16	29.53	8.05	97.88	32.39	63.98	NA	32.5417	13.089	7.10833	1.88	31.4635	50.4	63.2	5.44	0.29	5.6	34	89.6
IPIGYN108.T1	GYN	ID CD4 Mac	11.74	38.93	58.39	21.91	20.32	33.89	57.63	53.81	18.31	75.42	NA	9.39272	6.93806	3.98596	2.3	23.578	26.1	25.4	16.5	0.1	15.5	12.8	62.2
IPIGYN109.T1	GYN	ID Mono	22.82	37.92	88.93	86.06	76.49	44.63	69.49	33.47	33.8	7.2	NA	17.6962	6.74584	7.07439	3.56	68.9196	49.8	20.2	30.6	0.54	0.56	78	98.7
IPIGYN110.T1	GYN	IS CD8	59.73	70.13	59.73	68.92	74.1	70.64	38.56	69.07	57.75	17.37	NA	45.3743	12.8968	4.12172	5.67	56.8097	52.3	40.2	15.6	2	2.3	72	13.9
IPIGYN116.T1	GYN	ID CD4 Mac	11.41	23.15	66.44	82.47	48.21	17.28	35.59	74.58	54.93	6.78	NA	17	3.09	3.16	2.33	66.385	32.2	45.5	14	1.03	0.7	41.2	66.2
IPIGYN124.T1	GYN	MC DC1	55.37	28.19	94.3	81.67	6.77	35.23	17.37	44.92	83.1	91.95	NA	41.2	4.47	7.61741	2.88	65.8217	14.1	27.6806	4.76815	2.92648	17.9515	29.2	NA
IPIGYN125.T1	GYN	ID CD4 Mac	16.78	46.31	92.95	25.9	47.01	34.23	2.97	78.81	73.24	83.47	NA	3.99	9.08	8.03	3.2	26.3943	33.4	36.7	2.3	1.9	14.5	11.2	NA
IPIHEP001.T1	HEP	ID Mono	26.51	26.51	33.89	78.05	31.68	41.28	88.74	34.3	25.02	16.57	16.5	12.4	0.99	1.50844	4.57545	64	31	19	31.2	0	0	NA	55.9
IPIHEP003.T1	HEP	TC Mac	90.27	40.94	15.44	70.12	38.65	79.87	98.73	12.29	40.07	16.1	77.8	68.2717	7.32249	-0.358193	10.8715	57.6546	42.3	11.1	35.4	0.781	2.16	40	23.9
IPIHEP013.T1	HEP	TC Mac	93.29	51.34	20.81	50.6	62.55	86.24	67.37	22.03	36.97	50	97.1	77.1	10	0.57	10.8	49.89	54.3	16.2	20.2	0.62	4.52	53.6	19.7
IPIHEP015.T1	HEP	MC DC2	45.97	87.58	55.54	75.32	19.55	28.52	100	53.21	25.02	62.69	68.9	40	20.2	3	1.7	62	22	33.3	43.9	0	11.81	NA	61.9
IPIHEP016.T1	HEP	TC DC	78.86	40.6	66.11	98.01	7.17	48.66	67.05	23.59	100	59.41	94.5	59.7166	7.25842	4.76655	3.98	74.5	13.8301	10.9	22.4	4.18	10.97	31.6	39.7
IPIHEP017.T1	HEP	ID Mono	34.23	42.28	64.43	62.95	58.17	47.32	72.03	6.78	44.49	86.44	40.9	21	3.87	4	3.87	59.78	45.3	5.54	22.8	1.01	15.46	34.4	57.9
IPIHNSC021.T1	HNSC	ID CD8 Mac	37.25	24.16	91.28	22.52	71.85	24.5	35.57	95.12	34.08	38.44	23.6	21	1.02	7.31196	1.83805	23.3	60.8	65	9.63	0.47	5.6	NA	56
IPIHNSC024.T1	HNSC	ID CD8 Mac	1.68	3.69	83.89	15.29	87.62	4.7	40.43	100	32.34	67.34	18.8	12.1	0.48	6.56531	-1.39208	18	72.5	68.7	11.6	0.38	13	NA	58.7
IPIHNSC030.T1	HNSC	TC Mac	95.97	8.72	95.64	96.41	17.53	93.29	37.47	63.79	25.02	50.54	59.1	72.5492	1.17156	7.75316	13.0614	76.2418	21.3992	41.3	10.4	0	8.7	37.6	19.7
IPIHNSC050.T1	HNSC	IS CD4	28.19	91.28	93.62	62.23	33.56	84.56	53.81	63.14	80.93	39.83	49.5	20.1	14.1	10.7	15.5	52.4	32.4	34.21	7.02	2.9	4.75	NA	3.27
IPIHNSC056.T1	HNSC	TC Mac	95.64	47.32	72.48	58.17	57.77	89.93	42.15	60.35	50.66	55.11	54.6	72.2976	8.53986	5.41139	12.5139	49.2059	50.8025	38.7	12.3	1.33	9.87	78.8	3.65
IPIHNSC057.T1	HNSC	IS CD4	58.05	84.23	90.27	99.2	9.96	96.98	61.44	70.34	38.51	75	55	23.7	15.5878	7.21014	9.25	78.2132	14	48.57	27.9	0.7	18.57	28.8	8.26
IPIHNSC059.T1	HNSC	TC Mac	86.24	27.85	48.32	70.14	45.16	99.33	27.42	88.51	43.52	36.87	82.5	50.7	7.8	1.56	25.4	58.2	41	60	6.32	0.96	5.2	NA	15.6
IPIHNSC060.T1	HNSC	TC Mac	73.49	83.22	75.5	79.88	54.98	95.64	88.14	16.53	44.3	30.93	84	37.8	15.3956	5.71684	15.8	64.5544	48.7646	19.2	29.89	1	4.4	69.2	6.89
IPIHNSC061.T1	HNSC	ID Mono	8.05	4.7	79.19	62.55	41.04	26.51	94.49	21.19	33.5	14.83	18.8	8.7	0.402699	6.09017	2.6	52.3037	38.5754	15.6	28.89	0.44	1.4	44	95.8
IPIHNSC062.T1	HNSC	IS CD8	92.62	48.66	84.23	16.73	60.56	78.86	40.25	86.86	26.37	10.17	84.1	58.6	8.79615	6.59925	5.62	18.9	52.8403	55.5	11.2	0.07	1.09	78.4	36.2
IPIHNSC063.T1	HNSC	IS CD8	98.32	68.79	80.54	47.81	77.69	97.99	54.24	54.66	35.81	94.49	91.1	74.4	12.6405	6.22592	16.03	45.6	65	32.3	22.1	0.56	21.1	76.8	28.9
IPIHNSC065.T1	HNSC	IS CD8	31.88	45.64	73.83	31.94	78.59	82.38	18.89	92.08	72.44	41.91	45.8	20.3	9.41	5.8	10	30.2	65.8	62.7	2.86	2.46	6.49	NA	46.7
IPIHNSC069.T1	HNSC	ID CD4 Mac	4.19	22.48	70.47	84.46	51.39	8.39	14.83	86.02	25.02	49.15	5.53	1.19	3.79852	2.28	0.85	67.8	47	62.88	5	0	4.41	4.8	99
IPIHNSC070.T1	HNSC	IS CD8	63.09	32.21	86.91	46.61	49.4	94.97	96.19	6.36	37.93	1.27	62.9	59.3	9.42	6.87076	30.8	40.9	47	0.87	35.8	0.67	0.87	58	36.7
IPIHNSC073.T1	HNSC	ID Mono	15.77	15.1	32.55	28.69	66.93	64.77	73.31	27.97	38.32	51.27	24.7	12.4122	2.38894	1.37268	8.40781	23.4	56	18.2	25.9	0.69	10.2	86	54.7
IPIHNSC074.T1	HNSC	TC Mac	75.84	74.16	62.75	78.49	47.81	98.32	39.41	23.73	92.96	16.53	NA	57.452	13.6656	1.7	16.6	65.7	40	13.4	10.6	3.7	2.9	58.8	23.3
IPIHNSC075.T1	HNSC	IS CD4	76.51	79.53	97.99	94.82	11.55	99.66	62.37	54.4	57.41	70.74	77	35.2	15.9	7.99073	15	69.8	22.3	34.2	20.5	1.68	13.87	57.2	45.7
IPIHNSC076.T1	HNSC	IS CD8	38.93	29.53	84.56	19.66	92.74	63.42	41.95	44.49	74.65	31.78	31.3	22.9	9.05	7.8	9.6	21.2	76.3	17.8	10.9	3.1	8.7	NA	23.3
IPIHNSC077.T1	HNSC	IS CD8	84.9	66.44	94.97	37.25	62.95	88.59	33.47	65.68	66.2	15.25	NA	49	15.3	8.4	16.7	30.98	62	48.9	9.8	2.23	3.2	84	59.2
IPIHNSC078.T1	HNSC	MC DC1	7.72	5.7	65.44	38.65	56.97	9.06	32.2	43.22	71.83	76.27	NA	8.4	1.64	4	6.98	40.6	53.4	21.2	10.7	2.8	19.3	69.6	94.8
IPIHNSC079.T1	HNSC	TC Mac	83.22	63.09	81.88	88.84	37.05	100	37.71	5.51	84.51	64.83	NA	46.6	11.5513	6.36167	20.6	69.89	28.7	5.6	11.3	3	19	65.6	NA
IPIKID027.T1	KID	IR CD8 Mac	81.88	51.68	56.71	31.39	57.83	25.84	29.66	66.53	98.28	64.41	90.6	68.8	5.9	4.32	1.17	29.8	50.4	58.6	7.45	3.8	5.13	NA	10.3
IPIKID030.T1	KID	IR CD8 Mac	73.15	72.82	20.47	23.51	84.46	61.41	35.06	61.41	100	44.57	91.4	55.4391	13.4093	0.150888	7.86033	24.7045	70.3076	39.5	9.42	4.48	7.17	79.6	0.54
IPIKID043.T1	KID	IR CD8 Mac	88.59	77.85	0.34	66.45	42.06	8.05	29.61	73.23	89.6	41.21	74	44.4	19.7	0.23	-0.844598	55.5	38.7	48.44	7.21	3.35	6.31	NA	4.7
IPIKID047.T1	KID	IR CD8 Mac	54.7	72.48	24.5	51.39	55.38	53.19	48.73	81.78	73.21	44.49	79.6	41.6	13.3453	0.558153	6.51901	44.4183	49.0557	48.3	5.95	2.5	3.76	5.2	23.6
IPIKID048.T1	KID	IR CD8 Mac	52.68	36.91	15.77	9.96	96.41	42.28	25.22	89.17	26.31	18.67	98.2	40.0903	6.55363	-0.324254	4.7397	15.1293	79.0412	60.5	5.43	0.067	0.54	97.2	5.11
IPIKID049.T1	KID	TC Mac	99.33	30.54	26.51	71.31	74.9	67.45	41.42	70.53	49.89	35.62	87.7	75.0654	5.33626	0.761785	8.8458	58.4995	63.3207	46.4	12	1.29	4.88	85.2	2.05
IPIKID050.T1	KID	IR CD8 Mac	82.89	16.11	44.13	23.9	71.31	37.25	45.61	79.39	25.34	18.64	97.2	62.736	2.58115	2.54357	3.91848	24.9862	60.7006	53.1	13.7	0.017	0.53	33.2	4.64
IPIKID051.T1	KID	IR CD8 Mac	97.65	61.41	3.69	8.37	72.11	52.68	34.32	64.41	28.49	21.61	99.1	73.8073	11.2309	-1.54605	6.43689	14.0028	61.2828	48.1	9.81	0.18	0.58	92	6.82
IPIKID057.T1	KID	IR CD8 Mono	80.87	74.5	28.19	16.33	71.71	65.44	71.19	10.59	46.42	85.59	91.6	61.2263	13.7297	0.931479	8.51731	19.6353	60.9917	16.3	22	1.11	8.5	54	13.4
IPIKID060.T1	KID	ID Mono	37.58	62.08	29.19	77.29	35.06	11.07	70.34	17.8	59.53	9.32	75.7	28.7674	11.359	1.0333	-0.351866	62.7238	34.2086	14.2	8.66	1.79	0.87	10.8	80.1
IPIKID061.T1	KID	IS CD4	35.23	95.97	87.92	58.57	60.96	77.18	9.32	98.31	39.78	75.85	77.5	27.0061	17.8303	6.97257	10.4335	49.4875	53.1314	68.6	5.06	0.766	14.7	66.8	30.5
IPIKID062.T1	KID	ID CD4 Mac	19.13	88.59	53.02	37.85	46.61	23.49	2.12	96.19	35.79	15.68	61.6	14.9283	16.4207	3.44294	1.67381	34.843	42.6511	60.3514	-0.199035	0.559	5.04	26	49.7
IPIKID066.T1	KID	IR CD8 Mac	50.67	94.63	28.52	15.54	78.49	48.32	6.78	82.2	69.74	45.34	89.2	38.5806	17.574	0.965418	5.72516	19.0721	65.9408	56.1	6.66	2.32	6.22	62	23.3
IPIKID067.T1	KID	ID CD4 Mac	39.26	75.84	41.28	42.23	61.75	43.96	5.51	99.58	25.36	0.85	76	30.0255	13.986	2.25509	5.01344	37.9409	53.7137	74	6.24	0.018	0.14	30.4	53.9
IPIKID069.T1	KID	IR CD8 Mono	97.99	41.95	25.5	0.4	100	66.44	58.05	44.07	66.27	88.14	96	74.0589	7.51471	0.659969	8.68155	8.37033	81.6613	34.3	18.4	2.14	19.66	99.6	10.8
IPIKID070.T1	KID	IS CD8	71.81	76.85	75.84	4.38	91.63	38.76	75	80.93	39.67	25.85	85.7	57.9	14.1782	5.75078	0.2	7.8	75.5478	48.1	15	0.76	1.56	75.2	43.2
IPIKID071.T1	KID	IR CD8 Mono	69.8	96.98	40.6	43.43	89.64	46.31	86.02	19.49	80.27	44.92	98.2	52.9229	18.0225	2.18721	5.39667	40.8	74.0922	13.1	23.32	2.866	3.33	72.4	5.4
IPIKID073.T1	KID	ID CD4 Mac	1.34	7.38	62.08	82.96	19.55	5.03	58.42	74.89	25.02	49.96	17.8	14.3	2.9	5.47	0.58	67.6	22	49.7	18.9	0	8.55	NA	78.8
IPIKID074.T1	KID	IR CD8 Mac	50	81.88	3.02	24.7	41.43	77.52	59.75	84.75	45.84	20.34	93.7	38.0773	15.1393	-1.61393	10.4882	28.98	38.8665	42.5	8.51	1.08	0.55	22.8	14.4
IPIKID076.T1	KID	IR CD8 Mac	67.11	94.97	5.03	22.71	51	80.54	69.92	76.69	30.03	68.64	93.9	50.9099	17.6381	-1.41029	10.981	19.87	45.8534	53.6	7.09	0.26	8.82	44.8	NA
IPIKID077.T1	KID	IR CD8 Mono	64.77	85.23	16.44	59.76	70.52	36.91	94.07	36.02	28.93	25.42	73.7	49.1486	15.78	-0.256376	3.86373	54.7	60.1183	33	24.69	0.203	1.15	24	66.8
IPIKID078.T1	KID	IR CD8 Mac	65.44	92.95	12.08	1.99	96.02	68.12	10.17	98.73	47.96	27.12	94.3	49.6518	17.2537	-0.69758	8.95529	8.9	78.7501	68.6	5.7	1.19	2.22	77.2	25.3
IPIKID079.T1	KID	IR CD8 Mac	77.52	93.96	40.27	22.31	85.26	57.38	68.64	54.24	72.44	11.86	72.9	58.7101	17.4459	2.15327	7.20336	16.7	70.8898	51.6	19.9	2.46	0.56	81.2	24.7
IPIKID083.T1	KID	IR CD8 Mac	87.58	90.6	21.81	1.2	98.8	47.99	2.54	97.03	100	28.39	96.4	63	15.4	0.13	2.78	7.8	80.7879	56.7	6.93	4.06	1.89	83.6	33.5
IPIKID084.T1	KID	IR CD8 Mac	85.91	89.93	24.83	9.56	97.21	84.23	14.41	85.59	60.49	77.54	86.3	69.7	25	0.58	3.84	14.6	79.6235	46.3	6.32	1.84	14.92	84.4	24.2
IPIKID085.T1	KID	TC Mac	96.64	79.19	25.17	66.53	68.92	76.51	61.02	38.98	36.41	2.54	91.8	72	14.6267	0.45	3.61	50.8	58.9539	17.8	19	0.591	2.73	43.6	6.21
IPIKID086.T1	KID	IR CD8 Mac	78.52	88.93	11.41	31.87	88.45	83.89	76.27	74.15	71.86	16.95	88.6	52	16.4848	0.3	4.87	30.6187	73.2188	30.9	24	2.43	3.31	90	9.21
IPIKID086.T2	KID	TC Mac	66.11	83.56	22.82	64.82	31	84.9	83.47	55.93	48.54	22.88	89.2	27.3	16.1	0.58	8.09	54.3	30.5	28.9	26.6	1.22	3.12	NA	5.83
IPIKID089.T1	KID	IR CD8 Mono	59.06	98.32	4.7	41.83	90.84	32.05	88.56	34.75	29.93	32.63	90.9	18.7	18.2788	0.049	1.87	37.6593	74.9655	27.8	27.8	0.255	0.731	44.4	30.7
IPIKID091.T1	KID	IR CD8 Mac	88.26	91.95	5.37	1.59	99.6	55.37	18.64	92.8	51.43	7.63	94.1	58.7	17.0615	-1.37635	2.5	9.2152	81.3702	57.1	6.34	1.37	1.17	90.8	8.9
IPIKID092.T1	KID	IR CD8 Mac	93.96	61.07	46.31	0.8	99.2	91.61	16.1	95.34	81.69	5.51	NA	72	7.77	2.38	12.3	8.65195	81.0791	49.9	6.32	2.81	0.34	98	2.3
IPIKID093.T1	KID	IR CD8 Mac	93.62	86.58	37.58	37.25	75.3	90.27	25.42	21.61	76.06	94.07	NA	56	16.0363	0.6	12.5687	34.4206	50.1	16.6	6.75	1.45	17.86	48.6	NA
IPIKID093.T2	KID	IS CD8	52.01	96.31	86.58	35.86	92.03	63.76	36.02	47.46	28.17	61.02	NA	34.4	17.8944	6.79	8.24357	33.4349	75.8389	29.3007	10.8392	0.235667	10.9711	68.4	NA
IPIKID094.T1	KID	IS CD8	78.19	99.66	87.58	59.36	86.45	55.7	50	63.98	2.82	52.97	NA	48.3	18.5351	7	6.92962	50.0507	71.7632	30.1	16.7	0.09	7.88	84.8	34.5
IPIKID094.T2	KID	MC DC2	32.89	98.66	98.99	76.89	44.62	25.5	65.25	50.85	1.41	69.07	NA	21	18.3429	9.35	2.0023	62.4422	41.1955	24	28	0.12	12.2	55.2	NA
IPIKID095.T1	KID	IR CD8 Mono	91.95	50.67	61.07	36.65	80.48	50.34	59.32	2.12	85.92	43.64	NA	70	9.5	4.25747	6.05365	33.9981	67.3964	3	15	2.34	7.56	73.2	4.78
IPIKID097.T1	KID	MC DC1	11.07	30.2	96.64	94.42	7.97	12.08	20.34	26.69	64.79	53.81	NA	8.65	6	7.85498	-0.187622	74.8337	14.4123	10	5	1.22	8.23	2	77.8
IPIKID098.T1	KID	IS CD4	44.97	87.25	74.83	48.61	59.76	76.17	1.27	88.14	53.52	56.78	NA	34.303	16.1645	5.64896	10.2692	42.4469	52.2581	50.3	1.22	0.27	8.88	14.4	45
IPIKID099.T1	KID	IR CD8 Mac	72.82	95.64	23.15	18.73	86.85	75.5	7.2	89.83	35.21	67.8	NA	55.1875	17.7663	0.422398	10.1597	21.3251	72.0543	54.5	4.07	0.54	7.71	68.8	NA
IPIKID100.T1	KID	IR CD8 Mac	94.97	61.74	8.39	2.79	98.41	32.05	4.66	91.95	100	2.97	NA	87	5	0.071	3.06988	10.0601	94.7	59.9	1.4	4.82	0.89	86.6	15.3
IPIKID102.T1	KID	IR CD8 Mac	76.17	97.65	17.79	15.94	95.62	79.53	23.73	88.56	69.01	34.32	NA	47.8	27.8	0.58	10.8167	19.3537	75	54.5	5.5	1.59	4.45	74.6	6.83
IPIKID103.T1	KID	IR CD8 Mono	87.25	84.9	19.8	20.72	92.83	61.07	78.39	42.8	16.9	55.08	NA	60	13.6	0.8	7.80559	22.7332	73	26.3306	24.6369	-0.316296	9.63235	64	46.8
IPIKID104.T1	KID	IR CD8 Mono	53.69	98.99	9.06	46.22	88.84	45.3	68.22	8.47	61.97	84.75	NA	22.8	33	0.24	5.23243	40.7571	58.3	4.4601	21.3254	1.89155	16.3259	63.2	NA
IPIKID106.T1	KID	ID Mono	67.45	23.49	57.05	83.67	41.83	10.07	84.3	57.04	37.74	27.85	63	51.1615	3.99074	3.85021	-0.51611	67.2298	40	36.2	29.4	0.66	2.89	11.6	78.6
IPIKID108.T1	KID	IR CD4 Mac	66.44	88.26	32.21	67.53	33.86	39.77	15.68	83.05	19.72	81.36	NA	37.8	16.3567	0.67	4.32909	55.824	30	51.9812	4.21624	-0.178305	15.5609	NA	NA
IPIKID109.T1	KID	IR CD8 Mono	68.79	73.83	51.34	29.48	73.31	31.21	83.05	36.86	46.48	60.17	NA	37	25.1	2.63	2.93301	28.9289	49.3	22.5505	26.1546	1.13261	10.7798	3.2	8.35
IPIKID110.T1	KID	ID CD4 Mac	7.05	60.07	37.25	19.92	37.85	3.36	29.24	91.1	47.89	40.68	NA	5.84	10.3	1	-1.61107	22.1699	36.4	57.1113	8.63152	1.2016	6.38119	19.6	59.7
IPILUNG006.T1	LUNG	IR CD8 Mac	44.63	85.57	28.86	62.09	37.47	71.81	40.68	52.97	100	91.53	71.2	41.1	16.3	0.999356	9.8	52.3	35.3	23.3	16.13	4.8	18.3	NA	NA
IPILUNG008.T1	LUNG	IR CD4 Mac	18.79	72.15	34.56	72.91	22.31	56.71	30.93	62.71	26.94	80.93	73.8	14.6767	13.2812	1.57631	7.09386	59.626	24.8927	28.3	6.11	0.1	17.6	22.4	15.7
IPILUNG009.T1	LUNG	ID Mono	28.86	20.81	52.68	68.13	28.69	20.47	54.66	22.88	32.15	83.9	15.6	22.2253	3.47816	3.40901	1.18108	56.2465	29.5506	8.98	8.12	0.37	15.85	23.2	75.3
IPILUNG011.T1	LUNG	MC DC2	36.91	62.42	45.64	61.75	43.43	50	84.79	45.41	27.33	56.75	82.8	28.2642	11.4231	2.69629	5.9989	51.7405	40.3221	27.4	29.6	0.12	10.29	25	NA
IPILUNG013.T1	LUNG	IR CD4 Mac	68.12	58.22	27.18	75.3	27.89	85.57	51.27	67.37	35.56	73.73	47.3	51.6648	10.6222	0.829663	11.8022	61.3157	28.9684	11.6	16.1	0.547	14.2	45.2	21.4
IPILUNG014.T1	LUNG	IR CD4 Mac	12.75	47.99	20.13	64.94	10.76	35.57	27.54	64.83	34.27	82.63	16.7	12.3	5.89	0.8	4.77	53.9935	18.4	42.3	12.1	0.48	18.6	46.8	40.8
IPILUNG015.T1	LUNG	IR CD4 Mac	54.36	63.76	32.89	88.05	32.67	85.23	7.63	61.02	25.02	92.8	78.6	40.4	12.25	0.81	11.4	70.3277	28.7	13.5	7.82	0	22.1	38.4	NA
IPILUNG021.T1	LUNG	MC DC1	10.4	51.01	69.46	99.6	2.39	29.87	23.31	59.75	38.7	66.1	41.9	8.38625	9.24466	5.10594	2.71402	78.4948	18	29.7	10.3	0.71	15.6	7.6	51.4
IPILUNG030.T1	LUNG	IR CD4 Mac	67.79	48.32	9.4	54.98	4.38	79.19	46.19	22.46	28.79	90.25	84.7	51.4132	8.73208	-0.96909	7.66	46.9529	12.3	24.3	12.2	0.196	22.9	74.6	NA
IPILUNG030.T2	LUNG	TC DC	53.02	10.4	1.34	90.84	5.18	68.46	57.2	11.44	100	69.49	55.1	40.3419	1.49193	-1.78362	9.01004	72.2991	12.3745	13	18.36	3.96	15.16	18	NA
IPILUNG031.T1	LUNG	IR CD8 Mac	51.17	35.57	0.67	4.38	97.73	40.6	52.75	66.69	72.83	41.01	58.1	42.2	18.9	-1.8515	0.2	10	80	43.5	16.6	2.48	6.26	NA	12.9
IPILUNG037.T1	LUNG	TC Mac	80.2	17.45	54.03	79.82	24.67	73.83	46.84	54.66	83.82	100	60.5	56.1	1.51	3.54476	6.55	65.3	25.8	34.4	14.2	3.05	26	NA	7.13
IPILUNG041.T1	LUNG	IR CD4 Mac	79.19	32.55	4.36	68.36	28.04	88.26	30	36.81	39.09	66.05	96.2	63.4	3.55	0	9.88	56.9	28.3	20.9	7.37	0.73	12.67	NA	15.3
IPILUNG049.T1	LUNG	ID CD4 Mac	58.72	6.71	67.11	87.25	17.13	27.18	25.35	96.05	60.3	41.01	75.6	44.6194	0.787132	4.86837	2.27604	67.8	21.1081	65.7	5.48	1.83	6.26	52.8	91.18
IPILUNG051.T1	LUNG	ID Mono	41.61	9.06	36.58	51.79	39.84	61.91	97.88	7.63	55.28	24.15	47.5	31.7868	1.23564	1.77995	5.55	49.8	34.2	14.7	24.1	1.57	6.2	51.6	NA
IPILUNG052.T1	LUNG	TC Mac	82.55	16.78	52.01	74.1	37.45	67.79	31.78	47.03	27.81	28.81	90.4	62.4844	2.7093	3.34113	5.88	65.7	35.9553	25.5	8.14	0.145	2.6	50	18.1
IPILUNG054.T1	LUNG	IR CD4 Mac	36.58	54.7	22.15	91.63	3.98	53.69	22.46	25.85	35.04	99.15	70.8	28.0126	9.94945	0.320582	6.60113	70.8	11.5011	41.5	4.89	0.52	24.32	13.2	NA
IPILUNG055.T1	LUNG	ID CD4 Mac	24.83	0.34	13.09	45.62	49	12.42	16.25	69.15	25.02	27.03	17.6	19.2059	-0.430239	-0.595764	-0.132874	45.7	44.3978	45.36	1.79	0	2.68	73.6	NA
IPILUNG056.T1	LUNG	TC Mac	70.13	8.39	29.53	60.04	41.11	83.56	26.68	93.67	59.33	42.03	56.2	59	4.74	0.22	0.22	50.8	38	63.9	6.02	1.78	6.52	NA	5.66
IPILUNG058.T1	LUNG	IR CD4 Mac	34.56	78.19	21.14	96.02	16.73	64.26	36.26	46.07	28.29	100	87.8	26.5028	14.4345	0.218766	8.32569	74.5	20.817	27.9	9.91	0.17	22	17.6	5.58
IPILUNG062.T1	LUNG	IS CD4	42.28	71.48	52.35	95.62	3.59	71.14	16.57	100	27.72	32.42	79.7	32.2901	13.1531	3.37507	9.44803	72.3	11.21	69	1.92	0.14	4.06	31.2	23.4
IPILUNG069.T1	LUNG	IR CD4 Mac	28.52	67.45	39.6	76.49	33.07	67.11	55.51	59.32	25.02	88.56	77.7	21.9737	12.3842	2.0854	8.79105	62.1606	32.753	35.8	9.17	0	19.64	39.2	32.5
IPILUNG074.T1	LUNG	IS CD4	25.84	94.3	47.65	95.22	1.59	74.16	37.29	77.54	35.62	41.95	63.3	19.9607	17.51	2.89993	7.06	75.3969	14	42.7	7.84	0.55	6.7	16.8	4.78
IPILUNG076.T1	LUNG	IR CD4 Mac	13.76	57.38	49.33	93.23	1.2	53.19	16.95	40.25	26.94	95.76	56.4	10.9024	10.462	3.06962	6.51901	73.9888	9.46327	15.9	12.6	0.1	18.7	6	22.7
IPILUNG080.T1	LUNG	IR CD4 Mac	87.92	67.79	43.62	75.73	37.47	90.94	38.14	41.1	40.05	90.68	89.1	54.3	7.8	1.6	7.7	62.3	35.3	18.1	8.87	0.78	16.87	NA	24.8
IPILUNG081.T1	LUNG	IS CD8	19.8	74.83	63.09	6.77	46.22	72.82	50.42	47.88	63.19	38.98	73.6	15.4316	13.7938	4.46111	9.72177	12.8763	42.36	10	14	1.98	2.34	46.4	22.7
IPILUNG088.T1	LUNG	TC Mac	97.32	50.34	41.95	63.59	52.7	96.31	20.76	29.66	98.59	13.98	86.6	76.9	3.87	0.9	18.2	53.4	46.6	7.5	7.6	4.5	1.4	NA	22.2
IPIMEL056.T1	MEL	ID Mono	84.23	28.86	2.01	2.02	100	0.34	82.58	16.58	86.13	24.88	95.2	84	2.56	0.2	0	8.27	82.4	5.6	28.7	3.17	2.13	NA	44.6
IPIMEL069.T1	MEL	TC DC	60.74	24.5	1.01	77.69	13.94	22.15	47.88	5.08	58.18	97.88	91.7	46.1292	4.18296	-1.81756	1.45482	63.0055	18.7791	1.29	9.28	1.72	25.6	70.4	24.2
IPIMEL105.T2	MEL	ID Mono	62.42	8.05	64.77	94.15	15.91	13.76	66.06	9.17	40.44	48.59	77.1	50	1.09	4.6308	1.49	75.8	19.3	0	22	0.8	8.2	NA	55.6
IPIMEL113.T1	MEL	MC DC1	48.32	4.36	51.68	29.89	64.3	21.81	89.48	34.69	90.37	100	58.2	35.2	0.34	3.30719	1.9	28.7	55.2	19.3	31.5	3.39	27.9	NA	79.8
IPIMEL208.T1	MEL	ID Mono	53.36	33.89	12.42	56.22	59.98	58.05	64.09	9.17	47.57	76.01	95.8	57.7	1.98	-0.663641	4.5	48	52	0	21.2	1.17	15.22	NA	77.3
IPIMEL212.T1	MEL	TC Mac	98.66	10.07	61.74	90.44	53.78	65.77	27.86	20.55	55.09	47.07	99	74.5621	1.42785	4.32535	5.4	65.7	47.8913	8.6	6.5	1.56	7.81	49.2	2.12
IPIMEL221.T1	MEL	ID Mono	99.66	14.43	18.46	10.76	94.82	36.58	91.1	7.2	100	50.42	98.6	75.317	2.26079	-0.052744	2.3	12.3	83.4	5.96	27.8	4.15	4.5	87.2	74.75
IPIMEL252.T1	MEL	IR CD4 Mac	55.7	30.87	14.77	69.32	8.76	69.13	12.18	10.03	58.75	48.83	98.9	42.3549	5.40033	-0.42607	9.11954	62.3	12.4	0.65	0.14	1.75	8.26	34.8	12.8
IPIMEL253.T1	MEL	IR CD4 Mac	46.31	66.11	17.45	63.75	24.3	60.07	13.42	26.23	92.3	25.78	98.1	62	10	0	7.64134	56.7	28.3	12.9	0.64	3.49	2.36	32.8	50.9
IPIMEL255.T1	MEL	IR CD4 Mac	61.74	29.87	2.68	97.61	12.35	71.48	12.71	29.24	30.22	91.1	96.6	46.884	5.20811	-1.64786	9.50277	69.6	17.6147	9.73	1.2	0.27	18.89	14.8	5.12
IPIMEL271.T1	MEL	MC DC1	27.18	90.94	76.51	97.21	3.19	9.73	38.98	41.95	42.37	29.66	99.6	20.9672	16.8692	5.81866	1	72.3	10.9189	13.4	9.14	0.9	3.49	8.6	NA
IPIMEL273.T1	MEL	TC DC	73.83	13.76	23.83	98.41	0.4	38.26	47.46	1.69	97.7	92.37	99.5	55.9423	2.13265	0.490276	4.08272	74.5	8.88102	0.61	5.66	3.77	20.1	0.4	24.8
IPIMEL274.T1	MEL	TC Mac	91.61	28.52	18.79	66.14	56.57	54.36	33.9	39.83	85.55	72.46	99.8	77.79	0.34	0.38	6.71063	59.7	51.3	18.1	9.89	3.14	17.2	82.4	19.4
IPIMEL283.T1	MEL	IS CD8	6.71	89.26	78.19	19.12	68.13	22.82	88.98	46.19	68.68	44.07	92.2	5.61843	16.5489	5.98835	1.56431	16.7	58.3716	25	34.9	2.265	6.12	83.2	41.3
IPIMEL288.T1	MEL	TC DC	69.13	34.9	6.71	100	0.8	74.83	92.8	0.85	61.07	65.25	99.9	68	0.82	0	6.28	79.7	10.3	2.79	38.7	1.87	15.5	0.8	43.9
IPIMEL298.T1	MEL	TC DC	62.08	44.97	34.9	98.8	19.12	58.39	87.29	0.42	100	87.71	99.8	47.1356	8.09136	1.61025	7.3676	77.9316	21.3	3.9	29	4.36	19.68	7.2	10.5
IPIMEL321.T1	MEL	IS CD8	29.53	44.63	82.89	3.59	93.63	60.74	34.75	94.07	25.02	34.75	9.95	22.7286	8.02729	6.46349	7.75084	10.6233	65.4	70.8	9.36	0	1.778	92.8	57.6
IPIMEL343.T1	MEL	IS CD8	44.3	86.24	83.22	13.94	90.44	73.15	87.71	36.44	43.66	8.05	NA	33.7998	15.9722	6.49743	9.77651	17.9456	74.6744	21.2	27.3	0.59	1.15	97.6	NA
IPIMEL348.T1	MEL	ID Mono	29.87	34.56	55.54	79.88	70.92	24.83	80.08	27.54	9.86	98.31	NA	22.9802	6.10512	3.69748	1.8928	64.5544	51.3	16.6104	26.8	-0.661272	19.3858	54.8	NA
IPIMEL353.T1	MEL	ID Mono	37.92	25.17	5.7	44.62	78.88	19.46	67.8	1.27	95.77	12.71	NA	29.019	4.3111	-1.34242	1.01683	39.6306	66.2319	8.12	21.1875	3.33	0.77	82	97.2
IPIMELB002.T1	MELB	IR CD8 Mac	NA	NA	NA	NA	NA	NA	NA	NA	NA	NA	94.2	52.6713	8.98837	0.0490721	7.14861	12.5947	82.3	43.4	4.3	0.64	1.4	NA	10.6
IPIMELB003.T1	MELB	ID CD8 Mac	NA	NA	NA	NA	NA	NA	NA	NA	NA	NA	8.56	16.9413	1.74821	3.00174	0.250362	27.5208	78.1679	55.3	7.9	0.64	1.39	NA	NA
IPIPDAC037.T1	PDAC	MC DC1	20.47	78.52	96.98	84.06	21.51	59.73	39.83	61.86	34.46	78.39	49	14.8	17.4	10	4.98	65.6	26.5	38.5	7.95	0.49	11.31	20.8	55.9
IPIPNET005.T1	PNET	ID Mono	5.37	18.79	23.49	91.24	11.16	6.04	99.15	4.24	25.02	26.69	19.8	6.2	1.2	0.456337	0.98	58.2	17.6	8.14	35.5	0	2.13	10.4	NA
IPIPNET009.T1	PNET	ID Mono	18.46	39.26	57.38	96.81	9.56	18.46	93.22	4.66	40.75	74.58	16.1	14.4251	7.00213	3.88415	0.85259	72.2	12.8	14.3	35.7	0.816	14.8	18.8	96.1
IPIPNET010.T1	PNET	ID Mono	0.34	6.38	41.61	38.49	84.25	2.35	100	13.29	25.12	34.37	9.17	0.38	2.97	1.25	0.32	35	70	3.11	39.5	0.0056	4.56	NA	90.8
IPIPNET014.T1	PNET	MC DC1	12.42	34.23	59.4	85.26	44.22	16.11	26.69	17.37	88.73	61.44	12.1	9.89596	6.04105	4.08778	0.469354	55.5	45.5	15.7	10	1.84	10.5	27.2	83.7
IPIPNET016.T1	PNET	MC DC1	27.85	64.09	89.6	65.77	50.55	49.66	34.71	25.7	38.51	100	67.8	12.5	7.87	7.31	2.39	55	45	12.5	9.28	0.7	27	NA	64.6
IPISRC001.T1	SRC	IS CD8	38.59	70.47	99.66	3.19	75.7	39.77	46.59	54.13	40.03	27.23	64.6	42.3	12.7	11.2	4.01	8.6	69	34	14.1	0.779	2.73	89.6	NA
IPISRC003.T1	SRC	IS CD8	18.12	77.18	75.17	76.1	69.72	14.43	90.25	33.05	86.71	70.34	69.2	24.1	15	9.7	1.89	68.9	43	18.2	30.9	3.2	13.7	51.2	NA
IPISRC004.T1	SRC	IS CD8	71.48	53.69	95.97	7.17	88.05	37.92	77.33	33.9	68.39	68.22	80.6	58.5	10.5	8.6	3.88	12.3	79	15.3	22.7	2.25	9.8	92.4	63.4
IPISRC009.T1	SRC	IS CD8	72.48	57.72	87.25	12.75	96.81	54.7	83.9	66.95	75.14	0.42	61.9	59	10	6.8	4.57	15.6	85	30.1	28.7	2.6	1.2	98.8	43.8
IPISRC011.T1	SRC	IR CD8 Mono	79.53	97.32	64.09	41.04	77.29	52.35	84.75	16.95	66.66	58.9	87.6	60.2198	18.0866	4.56292	5.4	38.8	64	20.1	31	2.16	4.76	46	13.3
IPISRC012.T1	SRC	IS CD8	48.66	95.3	92.62	33.86	82.87	85.91	66.53	37.29	33.81	85.17	78	37.0709	17.7022	7.44771	7.88	29.7	69.1431	22.1	11.8	0.456	14.32	77.6	39.5
IPISRC013.T1	SRC	IS CD8	16.11	87.92	99.33	5.58	94.42	18.79	51.69	72.46	11.27	58.47	NA	12.6638	16.2926	8.12649	0.907338	6.78	81.2	42.3	9	0.05	9.8	79.2	58.6
IPISRC014.T1	SRC	IS CD8	94.3	73.15	79.87	9.16	93.23	58.72	52.12	32.63	59.15	33.05	NA	71.2911	13.4734	6.15804	6.7	12.3	79.3	10.1	8.56	1.23	4.3	88	65.7
IPISRC015.T1	SRC	ID CD8 Mac	8.39	10.74	86.24	31.66	84.25	3.02	49.08	72.38	25.02	28.36	12.9	3.67	3.4	6.11	0	30	70	47.8	15.11	0	3.02	NA	89.9

## Sheet: Fig1_S1_HuMu_IF_data
Species	Sample	Category	T_cells	Myelo	T_Myelo_ratio	log_T_Myelo_ratio
Human	IPIBLAD013.T1	ID Mono	1738	398	4.36683	1.47404
Human	IPIBLAD020.T1	MC DC2	171	1114	0.153501	-1.87405
Human	IPIBLAD032.T1	NA	18889	17675	1.06868	0.0664285
Human	IPICRC040.T1	NA	658	572	1.15035	0.140066
Human	IPICRC048.T1	TC Mac	3475	5436	0.639257	-0.447449
Human	IPICRC053.T1	NA	3330	3724	0.8942	-0.111826
Human	IPICRC055.T1	IS CD4	358	235	1.5234	0.420947
Human	IPICRC057.T1	ID Mono	144	121	1.19008	0.174023
Human	IPICRC058.T1	IR CD8 Mac	52065	893368	0.0582795	-2.84251
Human	IPICRC062.T1	IR CD8 Mac	1793	189	9.48677	2.2499
Human	IPICRC063.T1	IS CD8	1782	432	4.125	1.41707
Human	IPICRC070.T1	TC Mac	2546	5192	0.49037	-0.712595
Human	IPICRC072.T1	ID Mono	4346	17591	0.247058	-1.39813
Human	IPICRC074.T1	ID Mono	11127	1179	9.43766	2.24471
Human	IPICRC075.T1	MC DC2	714	387	1.84496	0.612458
Human	IPICRC076.T1	ID CD4 Mac	2573	578	4.45156	1.49325
Human	IPICRC077.T1	ID Mono	8377	226	37.0664	3.61271
Human	IPICRC085.T1	NA	523	508	1.02953	0.0291
Human	IPICRC086.T1	NA	846	327	2.58716	0.950559
Human	IPICRC087.T1	IR CD4 Mac	2026	94	21.5532	3.07052
Human	IPICRC088.T1	IR CD4 Mac	9421	2340	4.02607	1.39279
Human	IPICRC090.T1	IR CD4 Mac	10003	4529	2.20866	0.792384
Human	IPICRC093.T1	MC DC1	831	367	2.26431	0.817268
Human	IPICRC097.T1	NA	3091	649	4.76271	1.56082
Human	IPICRC099.T1	NA	5200	2485	2.09256	0.738386
Human	IPICRC101.T1	NA	30094	4802	6.26697	1.83529
Human	IPICRC103.T1	NA	2833	6137	0.461626	-0.773
Human	IPICRC104.T1	NA	4668	762	6.12598	1.81254
Human	IPICRC105.T1	NA	5888	3057	1.92607	0.655482
Human	IPICRC106.T1	NA	5229	17013	0.307353	-1.17976
Human	IPICRC107.T1	NA	3839	529	7.25709	1.98198
Human	IPICRC111.T1	NA	18963	176	107.744	4.67976
Human	IPICRC112.T1	NA	1342	346	3.87861	1.35548
Human	IPICRC121.T1	NA	1728	656	2.63415	0.968559
Human	IPICRC125.T1	NA	26305	5045	5.21407	1.65136
Human	IPIGYN007.T1	NA	53799	18748	2.86959	1.05417
Human	IPIGYN019.T1	ID CD4 Mac	1862	4254	0.437706	-0.826209
Human	IPIGYN027.T1	TC Mac	2969	1719	1.72717	0.546482
Human	IPIGYN059.T1	ID CD8 Mac	31	11	2.81818	1.03609
Human	IPIGYN084.T1	IR CD8 Mac	1807	318	5.68239	1.73737
Human	IPIGYN086.T1	IS CD8	1109	20706	0.0535594	-2.92696
Human	IPIGYN087.T1	MC DC1	2099	549	3.82332	1.34112
Human	IPIGYN088.T1	IS CD8	678	2643	0.256527	-1.36052
Human	IPIGYN103.T1	ID CD4 Mac	3104	589	5.26995	1.66202
Human	IPIGYN110.T1	IS CD8	1807	415	4.35422	1.47114
Human	IPIHEP003.T1	TC Mac	1984	679	2.92194	1.07225
Human	IPIHEP012.T1	NA	1990	4089	0.486672	-0.720166
Human	IPIHEP015.T1	MC DC2	217	3068	0.0707301	-2.64888
Human	IPIHNSC060.T1	TC Mac	422	909	0.464246	-0.76734
Human	IPIHNSC063.T1	IS CD8	15656	1036	15.112	2.71549
Human	IPIHNSC065.T1	IS CD8	2579	814	3.1683	1.1532
Human	IPIHNSC069.T1	ID CD4 Mac	169	324	0.521605	-0.650845
Human	IPIKID027.T1	IR CD8 Mac	27960	18981	1.47305	0.387336
Human	IPIKID047.T1	IR CD8 Mac	779	2535	0.307298	-1.17994
Human	IPIKID057.T1	IR CD8 Mono	1200	4728	0.253807	-1.37118
Human	IPIKID061.T1	IS CD4	7475	8502	0.879205	-0.128737
Human	IPIKID062.T1	ID CD4 Mac	12505	28369	0.440798	-0.819168
Human	IPIKID066.T1	IR CD8 Mac	56814	9957	5.70594	1.74151
Human	IPIKID069.T1	IR CD8 Mono	4853	6201	0.782616	-0.245113
Human	IPIKID071.T1	IR CD8 Mono	7029	4947	1.42086	0.351263
Human	IPIKID073.T1	ID CD4 Mac	253	239	1.05858	0.0569259
Human	IPIKID076.T1	IR CD8 Mac	8241	1360	6.05956	1.80164
Human	IPIKID078.T1	IR CD8 Mac	13089	3836	3.41215	1.22734
Human	IPIKID07.T1	NA	1319	3139	0.420198	-0.86703
Human	IPIKID083.T1	IR CD8 Mac	13234	1197	11.056	2.40297
Human	IPIKID089.T1	IR CD8 Mono	3617	1018	3.55305	1.26781
Human	IPIKID090.T1	NA	26363	3429	7.68825	2.03969
Human	IPIKID093.T1	IR CD8 Mac	7250	1369	5.29584	1.66692
Human	IPIKID093.T2	IS CD8	1584	176	9	2.19722
Human	IPIKID094.T1	IS CD8	17743	1050	16.8981	2.8272
Human	IPIKID095.T1	IR CD8 Mono	1922	992	1.9375	0.661398
Human	IPIKID104.T1	IR CD8 Mono	9290	6816	1.36297	0.309666
Human	IPILUNG009.T1	ID Mono	48313	251632	0.191999	-1.65027
Human	IPILUNG031.T1	IR CD8 Mac	89677	18687	4.7989	1.56839
Human	IPILUNG037.T1	TC Mac	1154	1643	0.702374	-0.35329
Human	IPILUNG066.T1	NA	13922	1901	7.32351	1.99109
Human	IPILUNG074.T1	IS CD4	527	7012	0.0751569	-2.58818
Human	IPILUNG080.T1	IR CD4 Mac	2212	989	2.2366	0.804958
Human	IPILUNG081.T1	IS CD8	2923	1511	1.93448	0.659839
Human	IPILUNG088.T1	TC Mac	11466	9230	1.24225	0.216927
Human	IPIMEL141.T1	NA	13325	1014	13.141	2.57574
Human	IPIMEL253.T1	IR CD4 Mac	49347	3398	14.5224	2.67569
Human	IPIMEL298.T1	TC DC	304649	10853	28.0705	3.33472
Human	IPIMEL353.T1	ID Mono	11169	1786	6.25364	1.83316
Human	IPINET010.T1	NA	279	362	0.770718	-0.260432
Mouse	B16	B16-F10	480.333	9216.67	0.0529747	-2.93794
Mouse	B16_2	B16-F10	357.333	4337.33	0.0839337	-2.47773
Mouse	B16_3	B16-F10	2986.25	15666.8	0.193389	-1.64305
Mouse	B16_4	B16-F10	3530	22081.3	0.159692	-1.83451
Mouse	MC38	MC38	655	11909.3	0.0550096	-2.90025
Mouse	MC38_2	MC38	3500.67	18076	0.193517	-1.64239
Mouse	MC38_3	MC38	2832.5	16391.8	0.175072	-1.74256
Mouse	MC38_4	MC38	2973.5	25310.5	0.11776	-2.13911
Mouse	RENCA_2	RENCA	910.75	13194.2	0.0690632	-2.67273
Mouse	Renca	RENCA	263	11329	0.0240511	-3.72757

## Sheet: S1_HuMu_log_T_Myelo
Species	Sample	Group	T_Myelo_log_ratio
Mouse	PYMT2-1	PyMT-F	-1.87638
Mouse	PYMT2-2	PyMT-F	-0.861467
Mouse	PDAC3 C5C1-3	KPCY-C5	-2.57057
Mouse	PDAC3 C5C2-2	KPCY-C5	-2.14239
Mouse	YUMMs2 1G1 T2	YUMM1.G1	-1.42623
Mouse	YUMMs2 1G1 T2-2	YUMM1.G1	-1.57112
Mouse	YUMMs2 5.2 T1-1	YUMM5.2	-2.7143
Mouse	YUMMs2 5.2 T2-1	YUMM5.2	-2.76489
Mouse	YUMMs2 5.2 T3-1	YUMM5.2	-3.18594
Mouse	PyMT-M T 901-1	PyMT-M	-0.94224
Mouse	PyMT-M T 906-1	PyMT-M	-0.938662
Mouse	PyMT-M T 910-1	PyMT-M	-0.91174
Mouse	YUMMs 2 1.G1 T3	YUMM1.G1	-1.12753
Mouse	YUMMs 2 1.G1 T4	YUMM1.G1	-0.690663
Mouse	YUMMs 2 5.2 T4-1	YUMM5.2	-2.77788
Mouse	YUMMs 2 5.2 T5-1	YUMM5.2	-2.86748
Mouse	PYMT-M 911 T-1	PyMT-M	-1.05388
Mouse	PYMT-M 913 T-1	PyMT-M	-0.832109
Mouse	PYMT-M 948 T-1	PyMT-M	-1.48473
Mouse	PDAC1 F1-1	KPCY-F	-1.03836
Mouse	PDAC1 F2-1	KPCY-F	-1.76077
Mouse	PDAC1 F3-1	KPCY-F	-1.11564
Mouse	PDAC 4 C2 con-1	KPCY-C2	-1.62961
Mouse	PDAC 4 C2 con-2	KPCY-C2	-1.62758
Mouse	PDAC 4 C2 con-3	KPCY-C2	-1.80027
Mouse	200313 B16 ABx vs HFD - Tumor_normalized_Pop01.fcs	B16-F10	-1.33388
Mouse	200313 B16 ABx vs HFD - Tumor_normalized_Pop02.fcs	B16-F10	-1.51212
Mouse	200313 B16 ABx vs HFD - Tumor_normalized_Pop03.fcs	B16-F10	-1.87761
Mouse	200313 B16 ABx vs HFD - Tumor_normalized_Pop04.fcs	B16-F10	-1.39958
Mouse	200313 B16 ABx vs HFD - Tumor_normalized_Pop05.fcs	B16-F10	-3.12509
Mouse	200619 LLC ABx-HFD - TUMOR_normalized_Pop01.fcs	LLC	-2.50883
Mouse	200619 LLC ABx-HFD - TUMOR_normalized_Pop02.fcs	LLC	-1.92253
Mouse	200619 LLC ABx-HFD - TUMOR_normalized_Pop03.fcs	LLC	-2.05944
Mouse	200619 LLC ABx-HFD - TUMOR_normalized_Pop04.fcs	LLC	-2.06713
Mouse	200619 LLC ABx-HFD - TUMOR_normalized_Pop05.fcs	LLC	-2.36916
Mouse	200731 MC38 ABx-HFD - Tumor_normalized_Pop01.fcs	MC38	-2.77605
Mouse	200731 MC38 ABx-HFD - Tumor_normalized_Pop02.fcs	MC38	-2.83757
Mouse	200731 MC38 ABx-HFD - Tumor_normalized_Pop03.fcs	MC38	-3.25616
Mouse	200731 MC38 ABx-HFD - Tumor_normalized_Pop04.fcs	MC38	-2.32812
Mouse	200731 MC38 ABx-HFD - Tumor_normalized_Pop05.fcs	MC38	-2.30442
Mouse	Age Titration Yumms3.3 Y10 Tumor	YUMM3.3	-1.60351
Mouse	Age Titration Yumms3.3 Y12 Tumor	YUMM3.3	-2.34351
Mouse	Age Titration Yumms3.3 Y14 Tumor	YUMM3.3	-2.42882
Mouse	Age Titration Yumms3.3 Y15 Tumor	YUMM3.3	-2.46663
Mouse	Age Titration Yumms3.3 Y16 Tumor	YUMM3.3	-2.46263
Mouse	ID8 kinetics Tumor 1	ID8	0.2228
Mouse	ID8 kinetics Tumor 2	ID8	-0.517044
Mouse	ID8 kinetics Tumor 5	ID8	0.204172
Mouse	ID8 kinetics Tumor 6	ID8	-1.75911
Mouse	200828 RENCA ABx-HFD - TUMOR_normalized_Pop01.fcs	RENCA	-1.2456
Mouse	200828 RENCA ABx-HFD - TUMOR_normalized_Pop02.fcs	RENCA	-1.37241
Mouse	200828 RENCA ABx-HFD - TUMOR_normalized_Pop03.fcs	RENCA	-1.63333
Mouse	200828 RENCA ABx-HFD - TUMOR_normalized_Pop04.fcs	RENCA	-0.796993
Mouse	200828 RENCA ABx-HFD - TUMOR_normalized_Pop05.fcs	RENCA	-2.45109
Mouse	201016 4T1 ABx-HFD - TUMOR_normalized_Pop01.fcs	4T1	-1.39492
Mouse	201016 4T1 ABx-HFD - TUMOR_normalized_Pop02.fcs	4T1	-1.77714
Mouse	201016 4T1 ABx-HFD - TUMOR_normalized_Pop03.fcs	4T1	-1.75206
Mouse	201016 4T1 ABx-HFD - TUMOR_normalized_Pop04.fcs	4T1	-1.68301
Mouse	201016 4T1 ABx-HFD - TUMOR_normalized_Pop05.fcs	4T1	-1.64803
Mouse	201118 CT26 ABx-HFD - TUMOR_normalized_Pop01.fcs	CT26	-1.48799
Mouse	201118 CT26 ABx-HFD - TUMOR_normalized_Pop02.fcs	CT26	-1.58692
Mouse	201118 CT26 ABx-HFD - TUMOR_normalized_Pop03.fcs	CT26	-1.54068
Mouse	201118 CT26 ABx-HFD - TUMOR_normalized_Pop04.fcs	CT26	-1.14359
Mouse	201118 CT26 ABx-HFD - TUMOR_normalized_Pop05.fcs	CT26	-1.76283
Mouse	210108 PDAC6 - TUMOR_normalized_Pop01.fcs	KPCY-F	-1.13114
Mouse	210108 PDAC6 - TUMOR_normalized_Pop02.fcs	KPCY-F	-0.858155
Mouse	210108 PDAC6 - TUMOR_normalized_Pop03.fcs	KPCY-F	-0.997014
Mouse	210108 PDAC6 - TUMOR_normalized_Pop04.fcs	KPCY-F	-1.59489
Mouse	210108 PDAC6 - TUMOR_normalized_Pop05.fcs	KPCY-F	-1.46243
Mouse	210108 PDAC6 - TUMOR_normalized_Pop11.fcs	KPCY-C2	-0.733069
Mouse	210108 PDAC6 - TUMOR_normalized_Pop12.fcs	KPCY-C2	-0.905998
Mouse	210108 PDAC6 - TUMOR_normalized_Pop13.fcs	KPCY-C2	-2.52526
Mouse	210108 PDAC6 - TUMOR_normalized_Pop14.fcs	KPCY-C2	-0.936787
Mouse	210108 PDAC6 - TUMOR_normalized_Pop15.fcs	KPCY-C2	-1.07323
Mouse	210121 LLC YOUNG vs AGED - TUMOR_normalized_Pop06.fcs	LLC	-2.53214
Mouse	210121 LLC YOUNG vs AGED - TUMOR_normalized_Pop07.fcs	LLC	-2.32874
Mouse	210121 LLC YOUNG vs AGED - TUMOR_normalized_Pop08.fcs	LLC	-2.48688
Mouse	210121 LLC YOUNG vs AGED - TUMOR_normalized_Pop09.fcs	LLC	-3.37612
Mouse	210121 LLC YOUNG vs AGED - TUMOR_normalized_Pop10.fcs	LLC	-2.68552
Mouse	210203 MC38 YOUNG vs AGED - TUMOR_normalized_Pop01.fcs	MC38	-2.34819
Mouse	210203 MC38 YOUNG vs AGED - TUMOR_normalized_Pop02.fcs	MC38	-2.52243
Mouse	210203 MC38 YOUNG vs AGED - TUMOR_normalized_Pop03.fcs	MC38	-3.13997
Mouse	210203 MC38 YOUNG vs AGED - TUMOR_normalized_Pop04.fcs	MC38	-2.59483
Mouse	210203 MC38 YOUNG vs AGED - TUMOR_normalized_Pop05.fcs	MC38	-2.60102
Mouse	210219 B16 YOUNG vs AGED 2 - TUMOR_normalized_Pop06.fcs	B16-F10	-1.38329
Mouse	210219 B16 YOUNG vs AGED 2 - TUMOR_normalized_Pop07.fcs	B16-F10	-0.830407
Mouse	210219 B16 YOUNG vs AGED 2 - TUMOR_normalized_Pop08.fcs	B16-F10	-1.5776
Mouse	210219 B16 YOUNG vs AGED 2 - TUMOR_normalized_Pop09.fcs	B16-F10	-1.72814
Mouse	210219 B16 YOUNG vs AGED 2 - TUMOR_normalized_Pop10.fcs	B16-F10	-1.19799
Mouse	210319 4T1 YOUNG vs AGED - TUMOR_normalized_Pop07.fcs	4T1	-2.05541
Mouse	210319 4T1 YOUNG vs AGED - TUMOR_normalized_Pop08.fcs	4T1	-2.01002
Mouse	210319 4T1 YOUNG vs AGED - TUMOR_normalized_Pop09.fcs	4T1	-1.43576
Mouse	210319 4T1 YOUNG vs AGED - TUMOR_normalized_Pop10.fcs	4T1	-2.17362
Mouse	210319 4T1 YOUNG vs AGED - TUMOR_normalized_Pop11.fcs	4T1	-1.63597
Mouse	210409 RENCA YOUNG vs AGED - TUMOR_normalized_Pop01.fcs	RENCA	-2.18922
Mouse	210409 RENCA YOUNG vs AGED - TUMOR_normalized_Pop02.fcs	RENCA	-1.8769
Mouse	210409 RENCA YOUNG vs AGED - TUMOR_normalized_Pop03.fcs	RENCA	-1.93787
Mouse	210409 RENCA YOUNG vs AGED - TUMOR_normalized_Pop04.fcs	RENCA	-2.28742
Mouse	210409 RENCA YOUNG vs AGED - TUMOR_normalized_Pop05.fcs	RENCA	-1.90549
Mouse	210430 CT26 YOUNG vs AGED - TUMOR_normalized_Pop01.fcs	CT26	-1.4664
Mouse	210430 CT26 YOUNG vs AGED - TUMOR_normalized_Pop02.fcs	CT26	-1.08213
Mouse	210430 CT26 YOUNG vs AGED - TUMOR_normalized_Pop03.fcs	CT26	-1.38462
Mouse	210430 CT26 YOUNG vs AGED - TUMOR_normalized_Pop04.fcs	CT26	-1.54967
Mouse	210430 CT26 YOUNG vs AGED - TUMOR_normalized_Pop05.fcs	CT26	-2.3402
Mouse	210604 PDAC7 - TUMOR_normalized_Pop01.fcs	KPCY-C2	-0.396522
Mouse	210604 PDAC7 - TUMOR_normalized_Pop02.fcs	KPCY-C2	-1.5827
Mouse	210604 PDAC7 - TUMOR_normalized_Pop03.fcs	KPCY-C2	-1.34615
Mouse	210604 PDAC7 - TUMOR_normalized_Pop04.fcs	KPCY-C2	-1.10331
Mouse	210604 PDAC7 - TUMOR_normalized_Pop05.fcs	KPCY-C2	-1.66442
Human	IPIBLAD006.T1	IS CD8	-1.98355
Human	IPIBLAD033.T1	ID CD4 Mac	-1.15577
Human	IPIBLAD034.T1	IS CD8	1.0052
Human	IPIBLAD036.T1	TC Mac	1.8399
Human	IPICRC032.T1	MC DC2	-0.925769
Human	IPICRC057.T1	ID Mono	1.4683
Human	IPICRC072.T1	ID Mono	1.24215
Human	IPICRC073.T1	ID CD4 Mac	1.96677
Human	IPICRC077.T1	ID Mono	2.16928
Human	IPICRC079.T1	MC DC1	0.0143887
Human	IPICRC080.T1	ID Mono	1.8378
Human	IPICRC088.T1	IR CD4 Mac	4.25865
Human	IPICRC089.T1	IR CD8 Mac	0.478737
Human	IPICRC090.T1	IR CD4 Mac	0.714201
Human	IPICRC093.T1	MC DC1	2.85503
Human	IPIGBM006.T1	ID CD4 Mac	-1.46152
Human	IPIGYN003.T1	MC DC1	1.3095
Human	IPIGYN018.T2	ID Mono	3.75532
Human	IPIGYN021.T1	ID CD4 Mac	1.62461
Human	IPIGYN045.T1	IS CD4	-0.592606
Human	IPIGYN065.T1	IS CD8	1.10076
Human	IPIGYN084.T1	IR CD8 Mac	0.617544
Human	IPIGYN086.T1	IS CD8	1.54317
Human	IPIGYN087.T1	MC DC1	-5.39363
Human	IPIGYN088.T1	IS CD8	0.742627
Human	IPIGYN095.T1	ID CD4 Mac	-0.122555
Human	IPIGYN096.T1	ID CD8 Mac	0.671047
Human	IPIGYN100.T1	IR CD8 Mac	3.01565
Human	IPIGYN116.T1	ID CD4 Mac	1.70504
Human	IPIGYN124.T1	MC DC1	2.22105
Human	IPIGYN125.T1	ID CD4 Mac	-0.822283
Human	IPIHEP001.T1	ID Mono	2.50326
Human	IPIHEP013.T1	TC Mac	1.33942
Human	IPIHEP015.T1	MC DC2	1.5284
Human	IPIHNSC021.T1	ID CD8 Mac	3.02472
Human	IPIHNSC024.T1	ID CD8 Mac	3.22717
Human	IPIHNSC050.T1	IS CD4	0.354545
Human	IPIHNSC059.T1	TC Mac	1.8718
Human	IPIHNSC065.T1	IS CD8	0.768848
Human	IPIHNSC070.T1	IS CD8	1.83977
Human	IPIHNSC075.T1	IS CD4	0.794727
Human	IPIHNSC076.T1	IS CD8	1.08992
Human	IPIHNSC077.T1	IS CD8	1.16397
Human	IPIHNSC078.T1	MC DC1	1.63354
Human	IPIKID027.T1	IR CD8 Mac	2.62177
Human	IPIKID043.T1	IR CD8 Mac	0.812621
Human	IPIKID073.T1	ID CD4 Mac	1.59555
Human	IPIKID083.T1	IR CD8 Mac	1.40877
Human	IPIKID084.T1	IR CD8 Mac	1.02532
Human	IPIKID086.T2	TC Mac	0.965968
Human	IPIKID092.T1	IR CD8 Mac	2.2264
Human	IPIKID095.T1	IR CD8 Mono	1.9972
Human	IPIKID097.T1	MC DC1	0.3658
Human	IPIKID100.T1	IR CD8 Mac	2.85647
Human	IPIKID102.T1	IR CD8 Mac	0.472517
Human	IPIKID103.T1	IR CD8 Mono	1.48427
Human	IPIKID104.T1	IR CD8 Mono	-0.369747
Human	IPIKID109.T1	IR CD8 Mono	0.38805
Human	IPIKID110.T1	ID CD4 Mac	-0.567413
Human	IPILUNG006.T1	IR CD8 Mac	0.924843
Human	IPILUNG014.T1	IR CD4 Mac	0.736343
Human	IPILUNG015.T1	IR CD4 Mac	1.1933
Human	IPILUNG031.T1	IR CD8 Mac	2.47547
Human	IPILUNG041.T1	IR CD4 Mac	2.88252
Human	IPILUNG056.T1	TC Mac	2.5215
Human	IPILUNG080.T1	IR CD4 Mac	1.9404
Human	IPILUNG088.T1	TC Mac	2.99703
Human	IPIMEL056.T1	ID Mono	3.36406
Human	IPIMEL105.T2	ID Mono	3.85375
Human	IPIMEL113.T1	MC DC1	4.63986
Human	IPIMEL208.T1	ID Mono	3.37216
Human	IPIMEL274.T1	TC Mac	5.43282
Human	IPIMEL288.T1	TC DC	4.41796
Human	IPIPDAC037.T1	MC DC1	-0.161843
Human	IPIPNET005.T1	ID Mono	1.64223
Human	IPIPNET010.T1	ID Mono	-2.29253
Human	IPIPNET016.T1	MC DC1	0.462671
Human	IPISRC001.T1	IS CD8	1.20319
Human	IPISRC003.T1	IS CD8	0.474162
Human	IPISRC004.T1	IS CD8	1.71765
Human	IPISRC009.T1	IS CD8	1.77495
Human	IPISRC015.T1	ID CD8 Mac	0.0764162

## Sheet: S1_KPC
Sample	Tumor_line	T_Myelo_log_ratio	Tum_line_loc
PDAC 4 F con-1	KPCY-F	-1.03836	KPCY-F_Pancreas
PDAC 4 F con-2	KPCY-F	-1.76077	KPCY-F_Pancreas
PDAC 4 F con-3	KPCY-F	-1.11564	KPCY-F_Pancreas
PDAC 4 C2 con-1	KPCY-C2	-1.62961	KPCY-C2_Pancreas
PDAC 4 C2 con-2	KPCY-C2	-1.62758	KPCY-C2_Pancreas
PDAC 4 C2 con-3	KPCY-C2	-1.80027	KPCY-C2_Pancreas
PDAC6 Tumor Mouse 1	KPCY-F	-1.13114	KPCY-F_Subcutaneous
PDAC6 Tumor Mouse 2	KPCY-F	-0.858155	KPCY-F_Subcutaneous
PDAC6 Tumor Mouse 3	KPCY-F	-0.997014	KPCY-F_Subcutaneous
PDAC6 Tumor Mouse 4	KPCY-F	-1.59489	KPCY-F_Subcutaneous
PDAC6 Tumor Mouse 5	KPCY-F	-1.46243	KPCY-F_Subcutaneous
PDAC6 Tumor Mouse 6	KPCY-F	-1.95476	KPCY-F_Pancreas
PDAC6 Tumor Mouse 8	KPCY-F	-1.52254	KPCY-F_Pancreas
PDAC6 Tumor Mouse 11	KPCY-C2	-0.733069	KPCY-C2_Subcutaneous
PDAC6 Tumor Mouse 12	KPCY-C2	-0.905998	KPCY-C2_Subcutaneous
PDAC6 Tumor Mouse 13	KPCY-C2	-2.52526	KPCY-C2_Subcutaneous
PDAC6 Tumor Mouse 14	KPCY-C2	-0.936787	KPCY-C2_Subcutaneous
PDAC6 Tumor Mouse 15	KPCY-C2	-1.07323	KPCY-C2_Subcutaneous
PDAC6 Tumor Mouse 17	KPCY-C2	-1.48749	KPCY-C2_Pancreas
PDAC6 Tumor Mouse 18	KPCY-C2	-1.52937	KPCY-C2_Pancreas
PDAC6 Tumor Mouse 19	KPCY-C2	-1.48133	KPCY-C2_Pancreas
PDAC6 Tumor Mouse 20	KPCY-C2	-1.23368	KPCY-C2_Pancreas
PDAC 7 - Tumor Control 1	KPCY-C2	-0.396522	KPCY-C2_Pancreas
PDAC 7 - Tumor Control 2	KPCY-C2	-1.5827	KPCY-C2_Pancreas
PDAC 7 - Tumor Control 3	KPCY-C2	-1.34615	KPCY-C2_Pancreas
PDAC 7 - Tumor Control 4	KPCY-C2	-1.10331	KPCY-C2_Pancreas
PDAC 7 - Tumor Control 5	KPCY-C2	-1.66442	KPCY-C2_Pancreas

## Sheet: S1_Dirty
Sample	Tumor_line	T_Myelo_log_ratio	Group
201229 DIRTY TUMOR 1_B16_Dirty_1	B16-F10	-1.24081	Dirty
201229 DIRTY TUMOR 1_B16_Dirty_3	B16-F10	0.459714	Dirty
201229 DIRTY TUMOR 1_B16_Dirty_5	B16-F10	-0.382677	Dirty
201229 DIRTY TUMOR 1_B16_SPF_1	B16-F10	-1.44892	SPF
201229 DIRTY TUMOR 1_B16_SPF_3	B16-F10	-0.307178	SPF
201229 DIRTY TUMOR 1_LLC_Dirty_1	LLC	-1.93642	Dirty
201229 DIRTY TUMOR 1_LLC_Dirty_3	LLC	-0.999181	Dirty
201229 DIRTY TUMOR 1_LLC_Dirty_5	LLC	-1.32149	Dirty
201229 DIRTY TUMOR 1_LLC_SPF_1	LLC	-1.99175	SPF
201229 DIRTY TUMOR 1_LLC_SPF_3	LLC	-1.58766	SPF
201229 DIRTY TUMOR 1_LLC_SPF_5	LLC	-1.71172	SPF
201229 DIRTY TUMOR 1_MC38_Dirty_1	MC38	-1.29195	Dirty
201229 DIRTY TUMOR 1_MC38_Dirty_3	MC38	-1.22968	Dirty
201229 DIRTY TUMOR 1_MC38_Dirty_5	MC38	-1.3586	Dirty
201229 DIRTY TUMOR 1_MC38_SPF_1	MC38	-1.77356	SPF
201229 DIRTY TUMOR 1_MC38_SPF_3	MC38	-1.35221	SPF
201229 DIRTY TUMOR 1_MC38_SPF_5	MC38	-1.30223	SPF
201229 DIRTY TUMOR 1_B16_Dirty_2	B16-F10	-0.922827	Dirty
201229 DIRTY TUMOR 1_B16_Dirty_4	B16-F10	-0.588452	Dirty
201229 DIRTY TUMOR 1_B16_Dirty_6	B16-F10	-1.23385	Dirty
201229 DIRTY TUMOR 1_B16_Dirty_7	B16-F10	-0.582213	Dirty
201229 DIRTY TUMOR 1_B16_SPF_2	B16-F10	-1.0702	SPF
201229 DIRTY TUMOR 1_B16_SPF_4	B16-F10	-0.692129	SPF
201229 DIRTY TUMOR 1_LLC_Dirty_2	LLC	-1.70611	Dirty
201229 DIRTY TUMOR 1_LLC_Dirty_4	LLC	-1.21127	Dirty
201229 DIRTY TUMOR 1_LLC_Dirty_6	LLC	-1.25295	Dirty
201229 DIRTY TUMOR 1_LLC_SPF_2	LLC	-2.07082	SPF
201229 DIRTY TUMOR 1_LLC_SPF_4	LLC	-1.44225	SPF
201229 DIRTY TUMOR 1_MC38_Dirty_2	MC38	-1.38413	Dirty
201229 DIRTY TUMOR 1_MC38_Dirty_4	MC38	-1.7024	Dirty
201229 DIRTY TUMOR 1_MC38_Dirty_6	MC38	-1.57397	Dirty
201229 DIRTY TUMOR 1_MC38_SPF_2	MC38	-1.93712	SPF
201229 DIRTY TUMOR 1_MC38_SPF_4	MC38	-1.98674	SPF

## Sheet: S1_Aging
Sample	Tumor_line	T_Myelo_log_ratio	Age_category
LLC YOUNG vs AGED - TUMOR mouse 1	LLC	-2.53214	Young
LLC YOUNG vs AGED - TUMOR mouse 2	LLC	-2.32874	Young
LLC YOUNG vs AGED - TUMOR mouse 3	LLC	-2.48688	Young
LLC YOUNG vs AGED - TUMOR mouse 4	LLC	-3.37612	Young
LLC YOUNG vs AGED - TUMOR mouse 5	LLC	-2.68552	Young
LLC YOUNG vs AGED - TUMOR mouse 11	LLC	-4.62832	Aged
LLC YOUNG vs AGED - TUMOR mouse 12	LLC	-2.90331	Aged
LLC YOUNG vs AGED - TUMOR mouse 13	LLC	-3.23915	Aged
LLC YOUNG vs AGED - TUMOR mouse 14	LLC	-3.76326	Aged
LLC YOUNG vs AGED - TUMOR mouse 15	LLC	-3.82859	Aged
MC38 YOUNG vs AGED - TUMOR mouse 1	MC38	-2.34819	Young
MC38 YOUNG vs AGED - TUMOR mouse 2	MC38	-2.52243	Young
MC38 YOUNG vs AGED - TUMOR mouse 3	MC38	-3.13997	Young
MC38 YOUNG vs AGED - TUMOR mouse 4	MC38	-2.59483	Young
MC38 YOUNG vs AGED - TUMOR mouse 5	MC38	-2.60102	Young
MC38 YOUNG vs AGED - TUMOR mouse 11	MC38	-2.26689	Aged
MC38 YOUNG vs AGED - TUMOR mouse 12	MC38	-1.88587	Aged
MC38 YOUNG vs AGED - TUMOR mouse 13	MC38	-2.70714	Aged
MC38 YOUNG vs AGED - TUMOR mouse 14	MC38	-2.82049	Aged
MC38 YOUNG vs AGED - TUMOR mouse 15	MC38	-2.49859	Aged
B16 YOUNG vs AGED #2 - TUMOR mouse 1	B16-F10	-1.38329	Young
B16 YOUNG vs AGED #2 - TUMOR mouse 2	B16-F10	-0.830407	Young
B16 YOUNG vs AGED #2 - TUMOR mouse 3	B16-F10	-1.5776	Young
B16 YOUNG vs AGED #2 - TUMOR mouse 4	B16-F10	-1.72814	Young
B16 YOUNG vs AGED #2 - TUMOR mouse 5	B16-F10	-1.19799	Young
B16 YOUNG vs AGED #2 - TUMOR mouse 11	B16-F10	-2.07571	Aged
B16 YOUNG vs AGED #2 - TUMOR mouse 12	B16-F10	-1.93545	Aged
B16 YOUNG vs AGED #2 - TUMOR mouse 13	B16-F10	-3.00643	Aged
B16 YOUNG vs AGED #2 - TUMOR mouse 14	B16-F10	-0.701166	Aged
B16 YOUNG vs AGED #2 - TUMOR mouse 15	B16-F10	-1.71343	Aged

## Sheet: S1_HFD
Sample	Tumor_line	T_Myelo_log_ratio	Diet
B16F10 ABx vs HFD - Tumor1 Mouse 1	B16-F10	-1.33388	LFD
B16F10 ABx vs HFD - Tumor1 Mouse 2	B16-F10	-1.51212	LFD
B16F10 ABx vs HFD - Tumor1 Mouse 3	B16-F10	-1.87761	LFD
B16F10 ABx vs HFD - Tumor1 Mouse 4	B16-F10	-1.39958	LFD
B16F10 ABx vs HFD - Tumor1 Mouse 5	B16-F10	-3.12509	LFD
B16F10 ABx vs HFD - Tumor1 Mouse 6	B16-F10	-1.8107	HFD
B16F10 ABx vs HFD - Tumor1 Mouse 7	B16-F10	-0.740968	HFD
B16F10 ABx vs HFD - Tumor1 Mouse 8	B16-F10	-2.47983	HFD
B16F10 ABx vs HFD - Tumor1 Mouse 9	B16-F10	-2.12912	HFD
B16F10 ABx vs HFD - Tumor1 Mouse 10	B16-F10	-2.40261	HFD
LLC ABx vs HFD - Tumor1 Mouse 1	LLC	-2.50883	LFD
LLC ABx vs HFD - Tumor1 Mouse 2	LLC	-1.92253	LFD
LLC ABx vs HFD - Tumor1 Mouse 3	LLC	-2.05944	LFD
LLC ABx vs HFD - Tumor1 Mouse 4	LLC	-2.06713	LFD
LLC ABx vs HFD - Tumor1 Mouse 5	LLC	-2.36916	LFD
LLC ABx vs HFD - Tumor1 Mouse 6	LLC	-2.43574	HFD
LLC ABx vs HFD - Tumor1 Mouse 7	LLC	-1.86868	HFD
LLC ABx vs HFD - Tumor1 Mouse 8	LLC	-3.00934	HFD
LLC ABx vs HFD - Tumor1 Mouse 9	LLC	-3.28815	HFD
LLC ABx vs HFD - Tumor1 Mouse 10	LLC	-2.34166	HFD
MC38 ABx vs HFD - Tumor1 Mouse 1	MC38	-2.77605	LFD
MC38 ABx vs HFD - Tumor1 Mouse 2	MC38	-2.83757	LFD
MC38 ABx vs HFD - Tumor1 Mouse 3	MC38	-3.25616	LFD
MC38 ABx vs HFD - Tumor1 Mouse 4	MC38	-2.32812	LFD
MC38 ABx vs HFD - Tumor1 Mouse 5	MC38	-2.30442	LFD
MC38 ABx vs HFD - Tumor1 Mouse 6	MC38	-3.21992	HFD
MC38 ABx vs HFD - Tumor1 Mouse 7	MC38	-2.57849	HFD
MC38 ABx vs HFD - Tumor1 Mouse 8	MC38	-1.82329	HFD
MC38 ABx vs HFD - Tumor1 Mouse 9	MC38	-2.46467	HFD
MC38 ABx vs HFD - Tumor1 Mouse 10	MC38	-2.52252	HFD

## Sheet: Fig3_Hu_CCR5_flow
Patient	Population	MFI_CCR5
240131_1	T_cells	1177
240131_1	Myeloids	295
240229_1	T_cells	227
240229_1	Myeloids	134
240308_1	T_cells	325
240308_1	Myeloids	258
240321_1	T_cells	346
240321_1	Myeloids	281
240321_2	T_cells	550
240321_2	Myeloids	494

## Sheet: Fig3_Mu_CCR5_flow
Sample	Tumor_line	MFI_CCR5_isotype_T	MFI_CCR5_T	MFI_CCR5_isotype_Treg	MFI_CCR5_Treg	MFI_CCR5_isotype_Myelo	MFI_CCR5_Myelo	MFI_CCR5_ratio_T	MFI_CCR5_ratio_Treg	MFI_CCR5_ratio_Myelo
Tubes_2_B1_2_019.fcs	B16	397	634	326	679	392	1269	1.59698	2.08282	3.23724
Tubes_2_B2_2_020.fcs	B16	272	466	176	267	341	1485	1.71324	1.51705	4.35484
Tubes_2_B4_2_021.fcs	B16	491	605	364	550	441	1913	1.23218	1.51099	4.33787
Tubes_2_M1_2_015.fcs	MC38	274	475	329	514	426	1496	1.73358	1.56231	3.51174
Tubes_2_M2_2_016.fcs	MC38	298	486	273	486	435	1472	1.63087	1.78022	3.38391
Tubes_2_M3_2_017.fcs	MC38	302	468	337	463	383	1735	1.54967	1.37389	4.53003
Tubes_2_M4_2_018.fcs	MC38	261	432	283	440	421	1757	1.65517	1.55477	4.1734

[truncated: 6 more sheets: Fig5-6_S5-6-7_Hu_NMF_H, Fig5-6_S5-6-7_Mu_NMF_H, Fig5-6_S5-6-7_Hu_NMF_T_W, Fig5-6_S5-6-7_Hu_NMF_My_W, Fig5-6_S5-6-7_Mu_NMF_T_W, Fig5-6_S5-6-7_Mu_NMF_My_W]
